# Supplementary material for: Identification of microbial markers across populations in early detection of colorectal cancer
Source: Nat Commun. 2021 May 24;12:3063. doi: 10.1038/s41467-021-23265-y (PMC8144394; doi:10.1038/s41467-021-23265-y)
Supplement: Supplementary file 3 — Supplementary Data 1 [file 41467_2021_23265_MOESM3_ESM.xlsx]

## Sheet: Sheet1
Supplementary Data 1 | Bacterial phyla differential tests (P-values) in healthy controls, adenomas and CRC
Phylun	Control versus Adenoma					Adenoma versus Cancer
	pvalue-FR‡	pvalue-US2‡	pvalue-CA‡	pvalue-meta$	padj-meta§	pvalue-FR‡	pvalue-US1‡	pvalue-US2‡	pvalue-CA‡	pvalue-meta#	padj-meta*
D_0__Bacteria;D_1__Firmicutes	0.0454245	0.300451	0.706171	0.133838	0.380615	0.0749295	0.150724	0.998494	0.0962628	0.0941012	0.255418
D_0__Bacteria;D_1__Bacteroidetes	0.173679	0.439339	0.0614519	0.368939	0.570557	0.817638	0.622637	0.391164	0.166866	0.91421	0.964999
D_0__Bacteria;D_1__Proteobacteria	0.0681826	0.402238	0.304177	0.0974131	0.380615	0.648201	0.267472	0.991467	0.311188	0.218092	0.414375
D_0__Bacteria;D_1__Actinobacteria	0.0761866	0.593639	0.579294	0.247574	0.522656	1	0.302933	0.0919026	0.610008	0.435694	0.569765
D_0__Bacteria;D_1__Verrucomicrobia	0.865807	0.526034	0.0796979	0.54984	0.580387	0.143717	0.828362	0.953334	0.314726	0.829599	0.927199
D_0__Bacteria;D_1__Tenericutes	0.750771	0.926408	0.84168	0.722914	0.722914	0.811381	0.648443	0.15746	0.0633267	0.130457	0.309834
D_0__Bacteria;D_1__Fusobacteria	0.243014	0.845786	0.681537	0.390381	0.570557	0.000166566	0.366347	4.59966e-08	7.59988e-05	6.10362e-14	1.15969e-12
D_0__Bacteria;D_1__Synergistetes	0.777553	0.0128385	0.92645	0.00539506	0.0512531	0.751522	0.514343	0.266355	0.490056	0.0875929	0.255418
D_0__Bacteria;D_1__Cyanobacteria	0.64916	0.375782	0.67474	0.499958	0.580387	0.480987	0.0897587	0.000265371	0.119125	0.000247467	0.00235094
D_0__Bacteria;D_1__Deinococcus-Thermus	0.870399	0.403604	0.688635	0.521489	0.580387	0.310874	0.0110461	0.604909	0.901437	0.547222	0.649827
D_0__Bacteria;D_1__Epsilonbacteraeota	1	0.0445417	0.0788469	0.140227	0.380615	0.218176	0.0610133	0.244344	0.466615	0.0400219	0.190104
D_0__Bacteria;D_1__Patescibacteria	0.00894657	0.0117054	0.0694527	0.00138827	0.0263771	0.656572	0.722415	0.0632685	0.224299	0.0133901	0.0848038
Others	0.580552	0.676036	0.784331	0.244862	0.522656	0.12321	0.127741	0.752598	0.700588	0.449815	0.569765
‡ Single-study P-value calculated by a two-sided Wilcoxon rank-sum test
$ Meta-analysis P-value calculated by a two-sided blocked Wilcoxon rank-sum test (n=558 independent observations)
§ Meta-analysis adjust P-value (FDR) calculated by a two-sided blocked Wilcoxon rank-sum test (n=558 independent observations)
# Meta-analysis P-value calculated by a two-sided blocked Wilcoxon rank-sum test (n=523 independent observations)
* Meta-analysis adjust P-value (FDR) calculated by a two-sided blocked Wilcoxon rank-sum test (n=523 independent observations)
