# Supplementary material for: Identification of microbial markers across populations in early detection of colorectal cancer
Source: Nat Commun. 2021 May 24;12:3063. doi: 10.1038/s41467-021-23265-y (PMC8144394; doi:10.1038/s41467-021-23265-y)
Supplement: Supplementary file 4 — Supplementary Data 2 [file 41467_2021_23265_MOESM4_ESM.xlsx]

## Sheet: Sheet1
Supplementary Data 2 | Differentially abundant ASVs between control and adenoma (P < 0.05)
ASV ID*	Taxon†	pvalue-FR‡	pvalue-US2‡	pvalue-CA‡	pvalue-meta#	padj-meta§	GFOLD-meta$
35ffcc3b809d667286737d79670b8de5	D_0__Bacteria;D_1__Actinobacteria;D_2__Actinobacteria;D_3__Bifidobacteriales;D_4__Bifidobacteriaceae;D_5__Bifidobacterium;D_6__Bifidobacterium longum	0.0246908	0.145664	0.62723	0.0152061	0.585948	-0.365826
33518e48b174ac428cb7be1a216c6c6e	D_0__Bacteria;D_1__Firmicutes;D_2__Clostridia;D_3__Clostridiales;D_4__Lachnospiraceae;D_5__Anaerostipes;D_6__Anaerostipes hadrus	0.00496329	0.0561711	0.946953	0.00492243	0.341288	-0.17812
d114fb4c335125128be28401522dd41a	D_0__Bacteria;D_1__Firmicutes;D_2__Bacilli;D_3__Lactobacillales;D_4__Streptococcaceae;D_5__Lactococcus;D_6__Lactococcus taiwanensis	0.309352	0.0317944	0.87977	0.0329201	0.604181	-0.13258
6e9ac49ab03e8cf905432ad62df55c30	D_0__Bacteria;D_1__Firmicutes;D_2__Clostridia;D_3__Clostridiales;D_4__Family XIII;D_5__Family XIII UCG-001;D_6__Aminipila butyrica	0.888196	0.0268158	0.544027	0.0486619	0.701803	-0.0251038
d83f60183d81253a505beaeef3cd168f	D_0__Bacteria;D_1__Actinobacteria;D_2__Actinobacteria;D_3__Micrococcales;D_4__Micrococcaceae;D_5__Rothia;D_6__Rothia dentocariosa	0.359018	0.000366187	0.904091	0.0309876	0.585948	-0.00898904
a7e28b3f4879359a929a0da8c8557757	D_0__Bacteria;D_1__Firmicutes;D_2__Clostridia;D_3__Clostridiales;D_4__Clostridiaceae;D_5__Clostridiaceae;D_6__Clostridiaceae	0.383338	0.0523429	0.035138	0.023347	0.585948	-5.78602e-05
868be84b9daccd25a648f872c8d5e9ab	D_0__Bacteria;D_1__Firmicutes;D_2__Negativicutes;D_3__Selenomonadales;D_4__Veillonellaceae;D_5__uncultured;D_6__Veillonellaceae sp.	NA	0.0865858	0.160802	0.0288771	0.585948	2.887e-06
1eaa3cb7baaac3220b0606e3621afd16	D_0__Bacteria;D_1__Bacteroidetes;D_2__Bacteroidia;D_3__Bacteroidales;D_4__Rikenellaceae;D_5__Alistipes;D_6__Faecalibacterium prausnitzii	0.50712	0.0129183	0.952287	0.0432193	0.657776	0.0160128
da1d26d90a7443d34675778207d2c227	D_0__Bacteria;D_1__Firmicutes;D_2__Clostridia;D_3__Clostridiales;D_4__Ruminococcaceae;D_5__Ruminiclostridium 9;D_6__Ruminiclostridium 9 sp.	0.374842	0.0203017	0.112076	0.0292603	0.585948	0.0197722
e93b313352019b8113e7fc66bf757917	D_0__Bacteria;D_1__Firmicutes;D_2__Clostridia;D_3__Clostridiales;D_4__Family XI;D_5__Parvimonas;D_6__Parvimonas micra	0.1969	0.0647793	1	0.0372876	0.618573	0.0383757
e4f195476bffa394e3048063f99360ea	D_0__Bacteria;D_1__Bacteroidetes;D_2__Bacteroidia;D_3__Bacteroidales;D_4__Barnesiellaceae;D_5__Coprobacter;D_6__Coprobacter fastidiosus NSB1	0.378415	0.0300977	0.632614	0.0386608	0.618573	0.0461951
b204a17b1a7f29074d81303d5ca68464	D_0__Bacteria;D_1__Firmicutes;D_2__Clostridia;D_3__Clostridiales;D_4__Ruminococcaceae;D_5__Phocea;D_6__Phocea massiliensis	0.0374016	0.08899	0.18993	0.0239667	0.585948	0.0485835
8ca0b9917d926bb6241ce6e23673fce4	D_0__Bacteria;D_1__Firmicutes;D_2__Clostridia;D_3__Clostridiales;D_4__Lachnospiraceae;D_5__Blautia;D_6__Blautia schinkii	0.549381	0.0948534	0.708276	0.0275823	0.585948	0.0509408
74792adac452eb3544cdc17064d6bbee	D_0__Bacteria;D_1__Proteobacteria;D_2__Deltaproteobacteria;D_3__Desulfovibrionales;D_4__Desulfovibrionaceae;D_5__Desulfovibrio;D_6__Desulfovibrio piger	0.0999438	0.247592	NA	0.0370765	0.618573	0.0612641
2ef1e51ab1cf99a3c6417b05a060830e	D_0__Bacteria;D_1__Firmicutes;D_2__Bacilli;D_3__Lactobacillales;D_4__Lactobacillaceae;D_5__Lactobacillus;D_6__Lactobacillus caviae	0.040998	0.0100019	0.354532	0.00293103	0.304827	0.064309
ad03570a6623c3fe543fb52f514b234f	D_0__Bacteria;D_1__Firmicutes;D_2__Clostridia;D_3__Clostridiales;D_4__Ruminococcaceae;D_5__Ruminococcus 1;D_6__Ruminococcus 1 sp.	0.824526	0.0291544	0.970059	0.0376923	0.618573	0.0653473
3219af75ee8056ed06ba81e873b0d0cb	D_0__Bacteria;D_1__Firmicutes;D_2__Clostridia;D_3__Clostridiales;D_4__Ruminococcaceae;D_5__Ruminococcaceae UCG-002;D_6__Ruminococcaceae UCG-002 sp.	0.603545	0.0939898	0.493632	0.0422696	0.657776	0.0705619
2740cf2417c92847cc298cbd71dd1fcd	D_0__Bacteria;D_1__Firmicutes;D_2__Negativicutes;D_3__Selenomonadales;D_4__Veillonellaceae;D_5__Veillonella;D_6__Veillonella parvula	0.177754	0.0336319	0.408543	0.0119692	0.585948	0.0765939
7427cc5ba277f690df113d56e5c6b538	D_0__Bacteria;D_1__Actinobacteria;D_2__Coriobacteriia;D_3__Coriobacteriales;D_4__Coriobacteriaceae;D_5__Olegusella;D_6__Olegusella massiliensis	0.475769	0.00489048	0.418779	0.0268468	0.585948	0.0771612
1c719e69d668107c05bdba29829217c5	D_0__Bacteria;D_1__Proteobacteria;D_2__Deltaproteobacteria;D_3__Desulfovibrionales;D_4__Desulfovibrionaceae;D_5__Desulfovibrio;D_6__Desulfovibrio longreachensis	0.169036	0.00948296	0.821659	0.00240877	0.300614	0.0784907
cd604e575361dd5195144bf8e5007cb7	D_0__Bacteria;D_1__Firmicutes;D_2__Clostridia;D_3__Clostridiales;D_4__Ruminococcaceae;D_5__Fournierella;D_6__Fournierella massiliensis	0.0454536	0.427472	0.654724	0.0198038	0.585948	0.0833753
bdb6ddef008a6d31c019642fb28d7c1d	D_0__Bacteria;D_1__Firmicutes;D_2__Clostridia;D_3__Clostridiales;D_4__Ruminococcaceae;D_5__Ruminiclostridium 9;D_6__Ruminiclostridium 9 sp.	0.236883	0.0100207	0.963668	0.00808709	0.504634	0.0897964
74d519816d4cfb9cf4ec9605f76301d6	D_0__Bacteria;D_1__Firmicutes;D_2__Clostridia;D_3__Clostridiales;D_4__Family XIII;D_5__Family XIII UCG-001;D_6__Family XIII UCG-001 sp.	0.0937046	0.0704221	0.568885	0.0190662	0.585948	0.103491
a333ee090a52b582e1a0e2dd776eb937	D_0__Bacteria;D_1__Firmicutes;D_2__Erysipelotrichia;D_3__Erysipelotrichales;D_4__Erysipelotrichaceae;D_5__Coprobacillus;D_6__Coprobacillus cateniformis JCM 10604	0.0882882	0.0162704	0.890538	0.000975578	0.296808	0.106406
9ea77e95fbfd1a99c9c28db3b03a01a8	D_0__Bacteria;D_1__Bacteroidetes;D_2__Bacteroidia;D_3__Bacteroidales;D_4__Barnesiellaceae;D_5__Barnesiella;D_6__Barnesiella intestinihominis	0.968054	0.0578249	0.596769	0.0353918	0.618573	0.114095
aae4c4ed528ae16ec417df816699cfdb	D_0__Bacteria;D_1__Firmicutes;D_2__Clostridia;D_3__Clostridiales;D_4__Ruminococcaceae;D_5__Ruminococcaceae UCG-005;D_6__Ruminococcaceae UCG-005 sp.	0.573957	0.134459	0.970902	0.0458842	0.681708	0.120303
b0e56c25ca193e27096e8fb4eb560eee	D_0__Bacteria;D_1__Firmicutes;D_2__Clostridia;D_3__Clostridiales;D_4__Lachnospiraceae;D_5__Eisenbergiella;D_6__Eisenbergiella tayi	0.340715	0.1454	0.611032	0.0266926	0.585948	0.127201
2de0f958e30d26f04cba8d2a920bbe46	D_0__Bacteria;D_1__Firmicutes;D_2__Clostridia;D_3__Clostridiales;D_4__Lachnospiraceae;D_5__Blautia;D_6__Blautia faecis	0.0108053	0.496547	0.220653	0.022692	0.585948	0.141963
fec2da4ccc40b9ad85a020553063366b	D_0__Bacteria;D_1__Proteobacteria;D_2__Gammaproteobacteria;D_3__Betaproteobacteriales;D_4__Burkholderiaceae;D_5__Oxalobacteraceae;D_6__Noviherbaspirillum agri	0.0116566	0.0474679	0.237961	0.00190262	0.296808	0.142631
54ec3041ed02d098b3c5e4395466c441	D_0__Bacteria;D_1__Firmicutes;D_2__Clostridia;D_3__Clostridiales;D_4__Ruminococcaceae;D_5__Ruminococcaceae UCG-002;D_6__Ruminococcaceae UCG-002 sp.	0.0740473	0.208379	0.959099	0.0203777	0.585948	0.147302
ec6732c2e0d4cf64b3d0350e7fe3defb	D_0__Bacteria;D_1__Firmicutes;D_2__Clostridia;D_3__Clostridiales;D_4__Lachnospiraceae;D_5__Roseburia;D_6__Roseburia inulinivorans DSM 16841	0.023058	0.20168	0.759616	0.00416102	0.324559	0.157047
c6b90711837508687841b1d5cbff2f65	D_0__Bacteria;D_1__Firmicutes;D_2__Clostridia;D_3__Clostridiales;D_4__Lachnospiraceae;D_5__uncultured;D_6__uncultured bacterium adhufec382	0.0491905	0.289193	0.632614	0.029233	0.585948	0.167665
51d4f17b8dda9f7d972bf3dd0ecc4e59	D_0__Bacteria;D_1__Bacteroidetes;D_2__Bacteroidia;D_3__Bacteroidales;D_4__Rikenellaceae;D_5__Alistipes;D_6__Alistipes obesi	0.896955	0.0340744	0.392304	0.0224682	0.585948	0.179474
eebc27bcf8bcb13a692001530892f5d5	D_0__Bacteria;D_1__Firmicutes;D_2__Negativicutes;D_3__Selenomonadales;D_4__Acidaminococcaceae;D_5__Phascolarctobacterium;D_6__Phascolarctobacterium sp.	0.00289326	0.33715	0.169917	0.00393705	0.324559	0.182122
c5ec23b5e73a33133aa0fcf9acd58650	D_0__Bacteria;D_1__Firmicutes;D_2__Clostridia;D_3__Clostridiales;D_4__Ruminococcaceae;D_5__Ruminiclostridium 9;D_6__Ruminiclostridium 9 sp.	0.120939	0.00788388	0.271097	0.000604976	0.296808	0.195097
f50508546ae13143015f8c4cb976d0e4	D_0__Bacteria;D_1__Firmicutes;D_2__Clostridia;D_3__Clostridiales;D_4__Lachnospiraceae;D_5__[Eubacterium] ruminantium group;D_6__Eubacterium ruminantium	0.412159	0.0655231	0.502362	0.0268941	0.585948	0.216075
c97ea25ba069877eac769cb05968724c	D_0__Bacteria;D_1__Firmicutes;D_2__Clostridia;D_3__Clostridiales;D_4__Ruminococcaceae;D_5__Ruminococcaceae UCG-014;D_6__Ruminococcaceae UCG-014 sp.	0.254589	0.054397	0.558789	0.0120327	0.585948	0.226701
fcffedae608fe4871be42936a1cb523a	D_0__Bacteria;D_1__Firmicutes;D_2__Clostridia;D_3__Clostridiales;D_4__Lachnospiraceae;D_5__[Ruminococcus] torques group;D_6__[Ruminococcus] torques group sp.	0.00658801	0.310814	0.396623	0.0201269	0.585948	0.227488
91587a85e342f8dba27f54e15ac0ea77	D_0__Bacteria;D_1__Firmicutes;D_2__Clostridia;D_3__Clostridiales;D_4__Lachnospiraceae;D_5__Tyzzerella 3;D_6__Tyzzerella 3 sp.	0.698523	0.0165906	0.0594547	0.030592	0.585948	0.236688
aff3962bbd7607a2971161d9840ca409	D_0__Bacteria;D_1__Firmicutes;D_2__Clostridia;D_3__Clostridiales;D_4__Ruminococcaceae;D_5__Ruminiclostridium 5;D_6__Ruminococcus bromii	0.0476003	0.103674	0.0752368	0.0125878	0.585948	0.305253
94928715987dcb9638dd5c0e8f9b20f4	D_0__Bacteria;D_1__Firmicutes;D_2__Clostridia;D_3__Clostridiales;D_4__Christensenellaceae;D_5__Christensenellaceae R-7 group;D_6__Christensenellaceae R-7 group sp.	0.0465424	0.0212162	0.161208	0.0142896	0.585948	0.315044
44396f15b10f6577d61a11c6047c939f	D_0__Archaea;D_1__Euryarchaeota;D_2__Methanobacteria;D_3__Methanobacteriales;D_4__Methanobacteriaceae;D_5__Methanobrevibacter;D_6__Methanobrevibacter millerae	0.312293	0.0331533	0.427579	0.0215525	0.585948	0.36335
410e1eaa1468a3d40595898f671ba0b3	D_0__Bacteria;D_1__Firmicutes;D_2__Clostridia;D_3__Clostridiales;D_4__Ruminococcaceae;D_5__[Eubacterium] coprostanoligenes group;D_6__Eubacterium coprostanoligenes	0.0621903	0.04508	0.497271	0.00181747	0.296808	0.430817
* The ID of each amplicon sequence variant (ASV)
† Taxonomic information of each ASV
‡ Single-study P-value calculated by a two-sided Wilcoxon rank-sum test
# Meta-analysis P-value calculated by a two-sided blocked Wilcoxon rank-sum test (n=558 independent observations)
§ Meta-analysis adjust P-value (FDR) calculated by a two-sided blocked Wilcoxon rank-sum test (n=558 independent observations)
$ Mean of generalized fold changes across studies, GFOLD-meta >0: ASVs enriched in adenoma compared with control; <0: ASVs enriched in control compared with adenoma
