# Supplementary material for: Identification of microbial markers across populations in early detection of colorectal cancer
Source: Nat Commun. 2021 May 24;12:3063. doi: 10.1038/s41467-021-23265-y (PMC8144394; doi:10.1038/s41467-021-23265-y)
Supplement: Supplementary file 5 — Supplementary Data 3 [file 41467_2021_23265_MOESM5_ESM.xlsx]

## Sheet: Sheet1
Supplementary Data 3 | Differentially abundant ASVs between adenoma and cancer (P < 0.05)
ASV ID*	Taxon†	pvalue-FR‡	pvalue-US1‡	pvalue-US2‡	pvalue-CA‡	pvalue-meta#	padj-meta§	GFOLD-meta$
00a96fbd0ac34bfd245f9c24f8737f7d	D_0__Bacteria;D_1__Firmicutes;D_2__Clostridia;D_3__Clostridiales;D_4__Lachnospiraceae;D_5__Blautia;D_6__Blautia obeum	0.348671	0.00686953	0.608628	0.000918187	0.00291936	0.0486904	-0.645739
a18c0c17fce3d52dc60506e8730bc996	D_0__Bacteria;D_1__Firmicutes;D_2__Clostridia;D_3__Clostridiales;D_4__Ruminococcaceae;D_5__Butyricicoccus;D_6__Butyricicoccus faecihominis	0.0632457	0.00797831	0.144576	0.101587	0.00290491	0.0486904	-0.507752
e865f29a716e8d51f83931befa951240	D_0__Bacteria;D_1__Firmicutes;D_2__Erysipelotrichia;D_3__Erysipelotrichales;D_4__Erysipelotrichaceae;D_5__Erysipelotrichaceae UCG-003;D_6__Erysipelotrichaceae UCG-003 sp.	0.285981	0.069823	0.00867846	0.140322	0.00030102	0.0117398	-0.502045
2e4f2b53b856c4def6d021d01f5abb70	D_0__Bacteria;D_1__Firmicutes;D_2__Clostridia;D_3__Clostridiales;D_4__Lachnospiraceae;D_5__Dorea;D_6__Dorea longicatena	0.0479119	0.252233	0.187106	0.408933	0.00880687	0.0940103	-0.483495
69b90707f6f3da7941026fbe6a1597ce	D_0__Bacteria;D_1__Firmicutes;D_2__Clostridia;D_3__Clostridiales;D_4__Lachnospiraceae;D_5__Lachnospiraceae FCS020 group;D_6__Lachnospiraceae FCS020 group sp.	0.0121416	0.0319957	0.201497	0.100952	0.00114022	0.0323409	-0.474167
c48070f3061b086b60ff32f77e0002fa	D_0__Bacteria;D_1__Firmicutes;D_2__Clostridia;D_3__Clostridiales;D_4__Ruminococcaceae;D_5__Subdoligranulum;D_6__Subdoligranulum variabile	0.167801	0.219224	0.120662	0.330397	0.031398	0.206235	-0.456987
d76d59ec71de0e3b22da0c9cd564d41a	D_0__Bacteria;D_1__Firmicutes;D_2__Clostridia;D_3__Clostridiales;D_4__Lachnospiraceae;D_5__Fusicatenibacter;D_6__Fusicatenibacter saccharivorans	0.0396188	0.00979049	0.0676543	0.888272	0.0014785	0.0342463	-0.440521
1a9df3fbbc7fc8cecec4239cf801d2fc	D_0__Bacteria;D_1__Firmicutes;D_2__Clostridia;D_3__Clostridiales;D_4__Ruminococcaceae;D_5__Ruminococcaceae UCG-013;D_6__Ruminococcaceae UCG-013 sp.	0.0386848	0.0202564	0.00495658	0.318069	2.82e-05	0.0017613	-0.428874
9639a3291729a3758207b47715d9205f	D_0__Bacteria;D_1__Firmicutes;D_2__Clostridia;D_3__Clostridiales;D_4__Ruminococcaceae;D_5__Subdoligranulum;D_6__Subdoligranulum variabile	0.0201429	0.0370796	0.396187	0.834992	0.0183346	0.1362	-0.409746
caea322863a57bb2b14c7317fa120dc4	D_0__Bacteria;D_1__Firmicutes;D_2__Clostridia;D_3__Clostridiales;D_4__Lachnospiraceae;D_5__Lachnospiraceae NK4A136 group;D_6__Lachnospiraceae NK4A136 group sp.	0.191381	0.416414	0.070044	0.022383	0.00430289	0.0639287	-0.39352
fd44d4cb468fd7dc9b3227867714ed87	D_0__Bacteria;D_1__Bacteroidetes;D_2__Bacteroidia;D_3__Bacteroidales;D_4__Bacteroidaceae;D_5__Bacteroides;D_6__Bacteroides dorei	0.459484	0.725185	0.000196388	0.62723	0.000778626	0.0255717	-0.361521
394eda29c886632f514dd94b58381186	D_0__Bacteria;D_1__Proteobacteria;D_2__Gammaproteobacteria;D_3__Pasteurellales;D_4__Pasteurellaceae;D_5__Haemophilus;D_6__Haemophilus parainfluenzae ATCC 33392	0.273321	0.5881	1.64e-05	0.216602	4.02e-05	0.00227781	-0.359643
f50508546ae13143015f8c4cb976d0e4	D_0__Bacteria;D_1__Firmicutes;D_2__Clostridia;D_3__Clostridiales;D_4__Lachnospiraceae;D_5__[Eubacterium] ruminantium group;D_6__Eubacterium ruminantium	0.13226	0.249651	0.0619243	0.116578	0.00608389	0.0790906	-0.357232
2c0c62ea09b2efe01bacdcbcf558d2b8	D_0__Bacteria;D_1__Firmicutes;D_2__Clostridia;D_3__Clostridiales;D_4__Lachnospiraceae;D_5__Lachnoclostridium;D_6__Lachnoclostridium sp.	0.215362	0.026089	0.0354319	0.601908	0.00148181	0.0342463	-0.339991
e9f900358bb9297e10b9fbb1321b1e6e	D_0__Bacteria;D_1__Firmicutes;D_2__Erysipelotrichia;D_3__Erysipelotrichales;D_4__Erysipelotrichaceae;D_5__Erysipelatoclostridium;D_6__Erysipelatoclostridium ramosum	0.0783816	0.0991923	0.0673052	0.184709	0.00189325	0.0377637	-0.335762
6ec1023583647a401269990c4e8ad716	D_0__Bacteria;D_1__Firmicutes;D_2__Clostridia;D_3__Clostridiales;D_4__Lachnospiraceae;D_5__Lachnospira;D_6__Lachnospira pectinoschiza	0.0473576	0.0498914	0.0377425	0.941843	0.00451138	0.0654675	-0.330135
0a035a7ec1f4a194dd7fbda3c5660db0	D_0__Bacteria;D_1__Firmicutes;D_2__Clostridia;D_3__Clostridiales;D_4__Lachnospiraceae;D_5__Lachnoclostridium;D_6__Lachnoclostridium sp.	0.197098	0.00686216	0.0237897	0.723964	0.0012042	0.0326704	-0.324003
6851a4ee264b56be2fff4686ce269907	D_0__Bacteria;D_1__Firmicutes;D_2__Clostridia;D_3__Clostridiales;D_4__Lachnospiraceae;D_5__[Eubacterium] hallii group;D_6__[Eubacterium] hallii group sp.	0.212236	0.66216	0.164872	0.0202863	0.0324138	0.208518	-0.322947
2de0f958e30d26f04cba8d2a920bbe46	D_0__Bacteria;D_1__Firmicutes;D_2__Clostridia;D_3__Clostridiales;D_4__Lachnospiraceae;D_5__Blautia;D_6__Blautia faecis	0.014595	0.168264	0.382915	0.454008	0.00623094	0.0793491	-0.316121
421cbd1d71d34704c6d53377261e213c	D_0__Bacteria;D_1__Firmicutes;D_2__Clostridia;D_3__Clostridiales;D_4__Lachnospiraceae;D_5__[Eubacterium] ventriosum group;D_6__[Eubacterium] ventriosum group sp.	0.00943337	0.0844195	0.613546	0.800939	0.0475778	0.260426	-0.298634
55beed6d1a19ce34788b66488ffe3917	D_0__Bacteria;D_1__Firmicutes;D_2__Clostridia;D_3__Clostridiales;D_4__Ruminococcaceae;D_5__Acetanaerobacterium;D_6__Acetanaerobacterium elongatum	0.0871897	0.522032	0.0276145	0.164734	0.00306637	0.0486904	-0.293576
4e2e6735331ad01a30c94d2f4c285dc2	D_0__Bacteria;D_1__Firmicutes;D_2__Clostridia;D_3__Clostridiales;D_4__Lachnospiraceae;D_5__CAG-56;D_6__CAG-56 sp.	0.200942	0.983098	0.00128329	0.661683	0.00107521	0.031949	-0.290123
a55a010c9525ce2943a553dca1421b1c	D_0__Bacteria;D_1__Firmicutes;D_2__Clostridia;D_3__Clostridiales;D_4__Lachnospiraceae;D_5__[Eubacterium] ventriosum group;D_6__[Eubacterium] ventriosum group sp.	0.0131092	0.17298	0.0888428	0.245411	0.00134621	0.0342463	-0.285089
a891fb44241e433fa8acf251ef4d328f	D_0__Bacteria;D_1__Firmicutes;D_2__Clostridia;D_3__Clostridiales;D_4__Lachnospiraceae;D_5__Lacrimispora;D_6__Lacrimispora amygdalina	0.0337534	0.0372986	0.051687	0.516845	0.003135	0.0486904	-0.275661
208c0c43c7c5d4a6bb549e0c8365cd21	D_0__Bacteria;D_1__Firmicutes;D_2__Clostridia;D_3__Clostridiales;D_4__Lachnospiraceae;D_5__[Eubacterium] eligens group;D_6__[Eubacterium] eligens group sp.	0.092797	0.0668468	0.27431	0.451343	0.0370984	0.222929	-0.26377
91587a85e342f8dba27f54e15ac0ea77	D_0__Bacteria;D_1__Firmicutes;D_2__Clostridia;D_3__Clostridiales;D_4__Lachnospiraceae;D_5__Tyzzerella 3;D_6__Tyzzerella 3 sp.	0.0817081	0.32003	0.00437701	0.0198958	0.000337072	0.0123725	-0.263696
e335f74033bc634af43ee6baa84fa247	D_0__Bacteria;D_1__Firmicutes;D_2__Clostridia;D_3__Clostridiales;D_4__Peptostreptococcaceae;D_5__Romboutsia;D_6__Romboutsia timonensis	0.512635	0.146793	0.0691721	0.716872	0.0109259	0.100262	-0.263185
c97ea25ba069877eac769cb05968724c	D_0__Bacteria;D_1__Firmicutes;D_2__Clostridia;D_3__Clostridiales;D_4__Ruminococcaceae;D_5__Ruminococcaceae UCG-014;D_6__Ruminococcaceae UCG-014 sp.	0.0678594	0.525681	0.00860853	0.0584966	0.000193139	0.00903098	-0.259282
ee72ee97db064e5d745356f479b9e576	D_0__Bacteria;D_1__Firmicutes;D_2__Clostridia;D_3__Clostridiales;D_4__Ruminococcaceae;D_5__Ruminococcus 2;D_6__Ruminococcus 2 sp.	0.275903	0.249712	0.00540534	0.29175	0.0140623	0.113959	-0.250825
df16a09f3e448ddd3b1ec54066d3081d	D_0__Bacteria;D_1__Firmicutes;D_2__Clostridia;D_3__Clostridiales;D_4__Ruminococcaceae;D_5__Butyricicoccus;D_6__Butyricicoccus faecihominis	0.0633454	0.287604	0.0183557	0.0361667	0.0100698	0.0966698	-0.242562
aff3962bbd7607a2971161d9840ca409	D_0__Bacteria;D_1__Firmicutes;D_2__Clostridia;D_3__Clostridiales;D_4__Ruminococcaceae;D_5__Ruminiclostridium 5;D_6__Ruminococcus bromii	0.126348	0.590171	0.00650494	0.310804	0.000508604	0.0176316	-0.241244
fd496fd32dc8c08ade2e8b6c9d8ee13d	D_0__Bacteria;D_1__Firmicutes;D_2__Bacilli;D_3__Lactobacillales;D_4__Streptococcaceae;D_5__Streptococcus;D_6__Streptococcus thermophilus TH1435	0.0182836	0.361739	0.00587844	0.251874	0.00245566	0.0437809	-0.240245
f5f5e0da89730462abaf6301a9557193	D_0__Bacteria;D_1__Firmicutes;D_2__Clostridia;D_3__Clostridiales;D_4__Ruminococcaceae;D_5__Faecalibacterium;D_6__Faecalibacterium prausnitzii A2-165	0.139741	0.0834763	0.047351	0.818736	0.00523163	0.0739152	-0.240011
86ff0efd7fd88b82809500c90c4a7832	D_0__Bacteria;D_1__Firmicutes;D_2__Clostridia;D_3__Clostridiales;D_4__Ruminococcaceae;D_5__Faecalibacterium;D_6__Faecalibacterium prausnitzii	0.148691	0.130817	0.0725946	0.457189	0.0232278	0.164706	-0.230212
33518e48b174ac428cb7be1a216c6c6e	D_0__Bacteria;D_1__Firmicutes;D_2__Clostridia;D_3__Clostridiales;D_4__Lachnospiraceae;D_5__Anaerostipes;D_6__Anaerostipes hadrus	0.282621	0.136134	0.101227	0.756169	0.0371548	0.222929	-0.218647
c66ec67719e54d2cb0afc3154b3c23af	D_0__Bacteria;D_1__Firmicutes;D_2__Clostridia;D_3__Clostridiales;D_4__Christensenellaceae;D_5__Christensenellaceae R-7 group;D_6__Christensenellaceae R-7 group sp.	0.157863	0.493389	0.00691946	0.868736	0.0097009	0.0945838	-0.209243
eb51a6482b09f0c5962e362d2d23abb9	D_0__Bacteria;D_1__Firmicutes;D_2__Clostridia;D_3__Clostridiales;D_4__Ruminococcaceae;D_5__Ruminococcaceae UCG-014;D_6__Ruminococcaceae UCG-014 sp.	0.212891	0.0262802	0.0294591	0.186502	0.00240721	0.0437809	-0.204217
aae4c4ed528ae16ec417df816699cfdb	D_0__Bacteria;D_1__Firmicutes;D_2__Clostridia;D_3__Clostridiales;D_4__Ruminococcaceae;D_5__Ruminococcaceae UCG-005;D_6__Ruminococcaceae UCG-005 sp.	0.650031	0.783338	0.0072616	0.382213	0.00854368	0.0940103	-0.199631
15b5966398a85e5c75501ad243691dfc	D_0__Bacteria;D_1__Firmicutes;D_2__Clostridia;D_3__Clostridiales;D_4__Lachnospiraceae;D_5__Lachnoclostridium;D_6__Lachnoclostridium sp.	0.104795	0.547475	0.122877	0.0998721	0.0173038	0.130091	-0.186641
96040114b5274bdb987f28c63b6b6b87	D_0__Bacteria;D_1__Firmicutes;D_2__Clostridia;D_3__Clostridiales;D_4__Lachnospiraceae;D_5_Roseburia;D_6__Roseburia intestinalis	0.0447326	NA	0.0609809	0.22758	0.00239828	0.0437809	-0.177167
54a2bfb0a96adc52c4ccca239ad01466	D_0__Bacteria;D_1__Firmicutes;D_2__Clostridia;D_3__Clostridiales;D_4__Ruminococcaceae;D_5__Ruminiclostridium 6;D_6__Ruminiclostridium hungatei	0.0950211	0.831891	0.0847981	0.596102	0.034972	0.216065	-0.15915
6c324279c1fc2965e594486ac26b0548	D_0__Bacteria;D_1__Firmicutes;D_2__Clostridia;D_3__Clostridiales;D_4__Lachnospiraceae;D_5__Coprococcus 2;D_6__Coprococcus 2 sp.	0.481743	0.216184	0.0139623	0.954708	0.00922934	0.0940103	-0.155088
43202fe954709a694e31c3a1be7e889b	D_0__Bacteria;D_1__Firmicutes;D_2__Clostridia;D_3__Clostridiales;D_4__Ruminococcaceae;D_5__Ruminococcaceae UCG-014;D_6__Ruminococcaceae UCG-014 sp.	0.163319	0.245759	0.350845	0.531601	0.0436822	0.245565	-0.150228
cd9401a6bce4a63af516d06d2a843f9d	D_0__Bacteria;D_1__Firmicutes;D_2__Negativicutes;D_3__Selenomonadales;D_4__Veillonellaceae;D_5__Veillonella;D_6__Veillonella parvula DSM 2008	0.147733	0.839002	0.0295829	0.685237	0.0393604	0.228694	-0.140626
fb428d07d03e32be0b85eacbed10df0a	D_0__Bacteria;D_1__Firmicutes;D_2__Clostridia;D_3__Clostridiales;D_4__Lachnospiraceae;D_5__Coprococcus 2;D_6__Coprococcus eutactus	0.402236	0.493495	0.0044955	1	0.0433813	0.245565	-0.119052
369bbf86b13d5924c095aad30bba9af1	D_0__Bacteria;D_1__Firmicutes;D_2__Clostridia;D_3__Clostridiales;D_4__Lachnospiraceae;D_5__Blautia;D_6__Blautia schinkii	0.0357352	0.102232	0.224731	0.544027	0.00297462	0.0486904	-0.115489
c0044f57ec04cd70905d690c5b7bd147	D_0__Bacteria;D_1__Firmicutes;D_2__Clostridia;D_3__Clostridiales;D_4__Lachnospiraceae;D_5__Coprococcus 2;D_6__Coprococcus 2 sp.	0.605558	0.0414198	0.0344103	0.677067	0.024447	0.171403	-0.108852
4924bfca291797ea1fca3e384f4143f9	D_0__Bacteria;D_1__Firmicutes;D_2__Clostridia;D_3__Clostridiales;D_4__Lachnospiraceae;D_5__Roseburia;D_6__Roseburia hominis A2-183	0.0121173	NA	0.596128	0.160802	0.0145111	0.1153	-0.090915
366bb3ddd63d135bec172051cf2cfe0a	D_0__Bacteria;D_1__Actinobacteria;D_2__Actinobacteria;D_3__Actinomycetales;D_4__Actinomycetaceae;D_5__Actinomyces;D_6__Actinomyces graevenitzii F0530	NA	0.917219	0.109593	0.0464381	0.0393162	0.228694	-0.0881189
25bf7b31746631bbb8582ebe892fe837	D_0__Bacteria;D_1__Firmicutes;D_2__Clostridia;D_3__Clostridiales;D_4__Ruminococcaceae;D_5__Ruminococcaceae UCG-014;D_6__Ruminococcaceae UCG-014 sp.	0.119892	NA	0.0155293	0.338418	0.00547827	0.0739152	-0.0759833
0b53415990b1e4435ba981cc617f6be0	D_0__Bacteria;D_1__Firmicutes;D_2__Clostridia;D_3__Clostridiales;D_4__Lachnospiraceae;D_5__Lachnospiraceae UCG-003;D_6__Lachnospiraceae UCG-003 sp.	0.124833	NA	0.0689512	0.160802	0.00724748	0.0869698	-0.0689887
cd5b7f7211526a4109099a6fd4b01aab	D_0__Bacteria;D_1__Firmicutes;D_2__Clostridia;D_3__Clostridiales;D_4__Defluviitaleaceae;D_5__Defluviitaleaceae UCG-011;D_6__Defluviitaleaceae UCG-011 sp.	0.116556	NA	0.261662	0.333711	0.0323307	0.208518	-0.0594358
54886b8e1a829f2bf0f874ea7a002750	D_0__Bacteria;D_1__Firmicutes;D_2__Clostridia;D_3__Clostridiales;D_4__Lachnospiraceae;D_5__Acetitomaculum;D_6__Firmicutes bacterium CAG_194_44_15	0.72205	NA	0.0261527	0.081523	0.0105829	0.0985628	-0.0348925
4e0a8ac6434b87de6ed53d016fd7c87c	D_0__Bacteria;D_1__Firmicutes;D_2__Clostridia;D_3__Clostridiales;D_4__Family XIII;D_5__Family XIII AD3011 group;D_6__Family XIII AD3011 group sp.	0.873229	0.226116	0.0228541	0.289207	0.0123477	0.105548	-0.0326607
ee5b57a629da222ad236b5d4bc329d71	D_0__Bacteria;D_1__Firmicutes;D_2__Erysipelotrichia;D_3__Erysipelotrichales;D_4__Erysipelotrichaceae;D_5__Merdibacter;D_6__Merdibacter massiliensis	0.732039	0.102232	0.0732193	0.0938443	0.0197499	0.144988	-0.0292164
e35e7d4cf6b6c4837a7bf77ca88c05ca	D_0__Bacteria;D_1__Firmicutes;D_2__Clostridia;D_3__Clostridiales;D_4__Ruminococcaceae;D_5__Ruminococcaceae UCG-010;D_6__Ruminococcaceae UCG-010 sp.	0.873429	NA	0.0288245	0.341442	0.0255247	0.175027	-0.0175708
989f2970e8c86c75bf4b205be62fd345	D_0__Bacteria;D_1__Firmicutes;D_2__Clostridia;D_3__Clostridiales;D_4__Ruminococcaceae;D_5__Ruminiclostridium 5;D_6__Ruminiclostridium 5 sp.	NA	0.102232	0.107101	0.289207	0.0226844	0.162702	-0.00736536
8ee6f70260b29cb40fdff8d4500ae32a	D_0__Bacteria;D_1__Firmicutes;D_2__Clostridia;D_3__Clostridiales;D_4__Lachnospiraceae;D_5__Roseburia;D_6__Roseburia hominis A2-183	0.625777	NA	0.05691	0.081523	0.0334841	0.210511	-0.00710853
8d5153b41e59c5ffb5a1fc080eb784cf	D_0__Bacteria;D_1__Firmicutes;D_2__Clostridia;D_3__Clostridiales;D_4__Ruminococcaceae;D_5__Ruminococcaceae UCG-004;D_6__Ruminococcaceae UCG-004 sp.	0.77839	0.248795	0.00953057	0.338418	0.0309636	0.205545	0.00212497
003e253932cf83d92de80661474011ca	D_0__Bacteria;D_1__Firmicutes;D_2__Clostridia;D_3__Clostridiales;D_4__Christensenellaceae;D_5__Catabacter;D_6__Christensenella massiliensis	0.534547	NA	0.00446428	0.372161	0.0392485	0.228694	0.00397373
1d49df56b83a383d8b998af9d148f52c	D_0__Bacteria;D_1__Firmicutes;D_2__Clostridia;D_3__Clostridiales;D_4__Clostridiaceae 1;D_5__Clostridium sensu stricto 1;D_6__Clostridium sensu stricto 1 sp.	0.725386	NA	0.0962622	0.0938443	0.036678	0.222929	0.0215286
0c410683e68edf42337559941e5d3018	D_0__Bacteria;D_1__Firmicutes;D_2__Clostridia;D_3__Clostridiales;D_4__Ruminococcaceae;D_5__Ruminococcaceae UCG-013;D_6__Ruminococcaceae UCG-013 sp.	0.123929	NA	0.0253397	0.642588	0.0121259	0.105091	0.0230876
b5a69fb7a66fdb2bf437bd286b439706	D_0__Bacteria;D_1__Bacteroidetes;D_2__Bacteroidia;D_3__Bacteroidales;D_4__Rikenellaceae;D_5__Alistipes;D_6__Alistipes shahii WAL 8301	NA	0.98859	0.0131108	0.468051	0.0472608	0.260426	0.0274193
bc7f6c40d5f8e134763db884ca78cb1d	D_0__Bacteria;D_1__Firmicutes;D_2__Clostridia;D_3__Clostridiales;D_4__Lachnospiraceae;D_5__Blautia;D_6__Blautia producta ATCC 27340	0.162638	0.135872	0.332322	NA	0.0328932	0.209442	0.0338362
9ee9d7f1e7a96963f1ee2668f858fced	D_0__Bacteria;D_1__Firmicutes;D_2__Clostridia;D_3__Clostridiales;D_4__Family XI;D_5__Anaerococcus;D_6__Anaerococcus vaginalis ATCC 51170	0.451618	NA	0.00733606	0.605071	0.00934077	0.0940103	0.0353306
868be84b9daccd25a648f872c8d5e9ab	D_0__Bacteria;D_1__Firmicutes;D_2__Negativicutes;D_3__Selenomonadales;D_4__Veillonellaceae;D_5__uncultured;D_6__Veillonellaceae sp.	NA	0.167137	0.137548	0.0419262	0.0115845	0.102178	0.0417525
12cc4c8a5d46fec0b6738bfe7c6c8a08	D_0__Bacteria;D_1__Bacteroidetes;D_2__Bacteroidia;D_3__Bacteroidales;D_4__Bacteroidaceae;D_5__Bacteroides;D_6__Bacteroides intestinalis	0.102237	NA	0.0156641	0.654724	0.00818688	0.0928839	0.0517614
25394a604bbcd078c80186b300dab8ee	D_0__Bacteria;D_1__Firmicutes;D_2__Erysipelotrichia;D_3__Erysipelotrichales;D_4__Erysipelotrichaceae;D_5__Holdemanella;D_6__Holdemanella biformis	0.261278	0.323764	0.00951867	NA	0.00703227	0.0860419	0.0749046
8e2daae0f076acb2d186378cb883210a	D_0__Bacteria;D_1__Firmicutes;D_2__Clostridia;D_3__Clostridiales;D_4__Ruminococcaceae;D_5__UBA1819;D_6__UBA1819 sp.	0.755607	NA	0.00413393	0.136529	0.00551224	0.0739152	0.0750286
5e581b06024ab980e25ee550e0b97247	D_0__Bacteria;D_1__Firmicutes;D_2__Clostridia;D_3__Clostridiales;D_4__Christensenellaceae;D_5__Catabacter;D_6__Catabacter hongkongensis	0.123929	0.668386	0.21289	0.0398571	0.0158428	0.122048	0.0761795
6ba98911efd5b1fa1cbba9f869562cce	D_0__Bacteria;D_1__Synergistetes;D_2__Synergistia;D_3__Synergistales;D_4__Synergistaceae;D_5__Cloacibacillus;D_6__Cloacibacillus evryensis	NA	0.332124	0.0481949	0.335132	0.0102697	0.0970953	0.0848269
33ba975cdb88b5073a2355ffdf01e9cb	D_0__Bacteria;D_1__Actinobacteria;D_2__Actinobacteria;D_3__Bifidobacteriales;D_4__Bifidobacteriaceae;D_5__Bifidobacterium;D_6__Bifidobacterium dentium	0.0613317	0.421884	0.0151965	0.694563	0.013852	0.113732	0.0889523
d1a75593a480570277f05ec729b865de	D_0__Bacteria;D_1__Firmicutes;D_2__Clostridia;D_3__Clostridiales;D_4__Lachnospiraceae;D_5__[Ruminococcus] gnavus group;D_6__[Ruminococcus] gnavus group sp.	0.345869	0.144397	NA	0.0844608	0.0130491	0.108568	0.0907277
19da890972569b6859c360e9b4c8751e	D_0__Bacteria;D_1__Bacteroidetes;D_2__Bacteroidia;D_3__Bacteroidales;D_4__Porphyromonadaceae;D_5__Porphyromonas;D_6__Porphyromonas sp. HMSC077F02	0.0045204	NA	5.12e-07	0.0110351	5.82e-10	1.20954e-07	0.0995328
08bd43071a06abf56df235fca6655bea	D_0__Bacteria;D_1__Firmicutes;D_2__Clostridia;D_3__Clostridiales;D_4__Lachnospiraceae;D_5__[Ruminococcus] torques group;D_6__[Ruminococcus] torques group sp.	0.299939	0.842366	0.0371572	0.0688551	0.0076406	0.0899573	0.10335
24cccadb274fef1f88113e8f019e2a63	D_0__Bacteria;D_1__Firmicutes;D_2__Clostridia;D_3__Clostridiales;D_4__Family XIII;D_5__[Eubacterium] nodatum group;D_6__[Eubacterium] nodatum group sp.	1	0.00958807	0.0395694	0.081523	0.00178294	0.0370852	0.109072
edd418053a744b62aa296a5a85039b3a	D_0__Bacteria;D_1__Firmicutes;D_2__Clostridia;D_3__Clostridiales;D_4__Ruminococcaceae;D_5__Hydrogenoanaerobacterium;D_6__[Clostridium] methylpentosum	0.0805672	NA	0.0116323	0.45917	0.00163417	0.0364186	0.109543
9fec7bdd6bd88e710bd69b15692e54a0	D_0__Bacteria;D_1__Firmicutes;D_2__Bacilli;D_3__Lactobacillales;D_4__Streptococcaceae;D_5__Streptococcus;D_6__Streptococcus infantarius	0.576868	0.0254942	0.0666833	NA	0.0155333	0.121159	0.114313
7ee3e4343242684ba3ce459672348ff7	D_0__Bacteria;D_1__Bacteroidetes;D_2__Bacteroidia;D_3__Bacteroidales;D_4__Bacteroidaceae;D_5__Bacteroides;D_6__Bacteroides nordii	0.068914	0.94131	0.127626	0.981829	0.0261895	0.177633	0.122481
ef1243f7818d1e35c1e968e8539173cf	D_0__Bacteria;D_1__Firmicutes;D_2__Clostridia;D_3__Clostridiales;D_4__Ruminococcaceae;D_5__Anaerotruncus;D_6__Anaerotruncus sp. AT3	0.111751	0.151547	0.308174	0.0938443	0.012584	0.106114	0.129491
11b7d5a0dd0446562be236a4a9144c75	D_0__Bacteria;D_1__Firmicutes;D_2__Clostridia;D_3__Clostridiales;D_4__Ruminococcaceae;D_5__Ruminiclostridium 9;D_6__Ruminiclostridium 9 sp.	0.835322	0.963074	0.0104779	0.202701	0.00957358	0.0945838	0.129559
ab149525cad479f6599c7923acc49691	D_0__Bacteria;D_1__Firmicutes;D_2__Clostridia;D_3__Clostridiales;D_4__Lachnospiraceae;D_5__Lachnospiraceae UCG-010;D_6__Lachnospiraceae UCG-010 sp.	0.0653521	0.323764	0.107326	0.259206	0.00170444	0.0366748	0.134559
c532c2c02cdb1cec71b6500c5d6c2edf	D_0__Bacteria;D_1__Bacteroidetes;D_2__Bacteroidia;D_3__Bacteroidales;D_4__Porphyromonadaceae;D_5__Porphyromonas;D_6__Porphyromonas asaccharolytica	0.0153315	NA	0.000130076	0.102327	2.82e-06	0.000195636	0.137707
d515ae0a0b58aa13869a5966a80c98a9	D_0__Bacteria;D_1__Firmicutes;D_2__Clostridia;D_3__Clostridiales;D_4__Lachnospiraceae	0.164233	0.102359	0.129083	0.71287	0.0172022	0.130091	0.144753
31f567f59096ed2d57feecc6c3621a58	D_0__Bacteria;D_1__Bacteroidetes;D_2__Bacteroidia;D_3__Bacteroidales;D_4__Porphyromonadaceae;D_5__Porphyromonas;D_6__Porphyromonas sp. 2007b	0.151647	NA	2.81e-05	0.00981996	1.1e-07	1.14351e-05	0.148942
c84d13308b8608a006759b82fcb5e4ac	D_0__Bacteria;D_1__Firmicutes;D_2__Clostridia;D_3__Clostridiales;D_4__Lachnospiraceae;D_5__Blautia;D_6__Blautia hydrogenotrophica	0.959734	0.168645	0.0382141	0.816179	0.0454034	0.252962	0.150802
7a6dba47692f821cabeaf266b6b36593	D_0__Bacteria;D_1__Firmicutes;D_2__Negativicutes;D_3__Selenomonadales;D_4__Veillonellaceae;D_5__Dialister;D_6__Dialister pneumosintes	0.000351065	NA	7.06e-07	0.0424881	1.08e-10	6.76963e-08	0.155847
4bdbaae586dedec92168f93266de0979	D_0__Bacteria;D_1__Firmicutes;D_2__Clostridia;D_3__Clostridiales;D_4__Christensenellaceae;D_5__Christensenellaceae R-7 group;D_6__Christensenellaceae R-7 group sp.	0.0134092	NA	0.202298	0.402183	0.011626	0.102178	0.15814
e502ebea2a54a6f839d310d6d57e7d47	D_0__Bacteria;D_1__Fusobacteria;D_2__Fusobacteriia;D_3__Fusobacteriales;D_4__Fusobacteriaceae;D_5__Fusobacterium;D_6__Fusobacterium nucleatum	0.00242524	0.668386	5.25e-05	0.022056	1.66e-07	1.47791e-05	0.161372
16530e5b50b780018210dac05a471715	D_0__Bacteria;D_1__Firmicutes;D_2__Clostridia;D_3__Clostridiales;D_4__Ruminococcaceae;D_5__Ruminococcaceae UCG-002;D_6__Ruminococcaceae UCG-002 sp.	0.139857	NA	0.115326	0.625647	0.0411265	0.23544	0.161797
8646bffa210e3f061cc57f1b1cf2f751	D_0__Bacteria;D_1__Firmicutes;D_2__Clostridia;D_3__Clostridiales;D_4__Lachnospiraceae;D_5__Hungatella;D_6__Hungatella hathewayi WAL-18680	0.0718984	0.285495	0.0875145	0.323336	0.00556733	0.0739152	0.162559
0df6c802966e8670279671824da4f10a	D_0__Bacteria;D_1__Firmicutes;D_2__Bacilli;D_3__Lactobacillales;D_4__Lactobacillaceae;D_5__Lactobacillus;D_6__Lactobacillus gasseri ATCC 33323	0.916518	0.716633	0.0347385	0.0230998	0.0289778	0.194432	0.170641
6b5c5532185593c41966b2173ea9df1c	D_0__Bacteria;D_1__Firmicutes;D_2__Clostridia;D_3__Clostridiales;D_4__Lachnospiraceae;D_5__Enterocloster;D_6__Enterocloster lavalensis	0.0157498	0.0882275	0.719704	0.669227	0.0090543	0.0940103	0.188376
07699fa14cb8970eee5e8dda19dd5dbe	D_0__Bacteria;D_1__Firmicutes;D_2__Clostridia;D_3__Clostridiales;D_4__Lachnospiraceae;D_5__Eisenbergiella;D_6__Eisenbergiella massiliensis	0.255892	0.0177934	0.163064	0.254065	0.0337357	0.210511	0.192427
05dbbf0301a9625e1f1a41470a92f7fe	D_0__Bacteria;D_1__Firmicutes;D_2__Clostridia;D_3__Clostridiales;D_4__Lachnospiraceae;D_5__Anaerostipes;D_6__Anaerostipes caccae	0.142535	0.0782028	0.563991	0.0790107	0.0202524	0.146948	0.200987
f479c23321346918723839e33a3544f4	D_0__Bacteria;D_1__Firmicutes;D_2__Clostridia;D_3__Clostridiales;D_4__Ruminococcaceae;D_5__UBA1819;D_6__UBA1819 sp.	0.140669	0.314973	0.0266602	0.332047	0.00319921	0.0486904	0.207673
4912cd4c1f9a773f88a73c258c25c825	D_0__Bacteria;D_1__Firmicutes;D_2__Clostridia;D_3__Clostridiales;D_4__Lachnospiraceae;D_5__[Eubacterium] fissicatena group;D_6__[Eubacterium] fissicatena group sp.	0.106574	0.0385169	0.397103	0.178935	0.00933544	0.0940103	0.219979
58bd181f757283f5a4ceebdf90ff6243	D_0__Bacteria;D_1__Firmicutes;D_2__Clostridia;D_3__Clostridiales;D_4__Lachnospiraceae;D_5__Sellimonas;D_6__Sellimonas intestinalis	0.158738	0.145565	0.0808802	0.709007	0.0115993	0.102178	0.233983
da8644094f1d480f3b3a6a03a7027ab4	D_0__Bacteria;D_1__Firmicutes;D_2__Clostridia;D_3__Clostridiales;D_4__Lachnospiraceae;D_5__Hungatella;D_6__Hungatella effluvii	0.0198942	0.0603395	0.0199177	0.728943	0.000881167	0.0274924	0.244097
a248d70e41d75f4773ef7c94e831a21a	D_0__Bacteria;D_1__Firmicutes;D_2__Clostridia;D_3__Clostridiales;D_4__Lachnospiraceae;D_5__Faecalimonas;D_6__Faecalimonas umbilicata	NA	0.0804426	0.181729	0.372207	0.0395817	0.228694	0.250559
47f770032218f91b352999ff1f663807	D_0__Bacteria;D_1__Firmicutes;D_2__Clostridia;D_3__Clostridiales;D_4__Lachnospiraceae;D_5__Lachnoclostridium;D_6__Lachnoclostridium pacaense	0.177599	0.0894825	0.0109765	0.019098	0.000243711	0.0101384	0.270476
e93b313352019b8113e7fc66bf757917	D_0__Bacteria;D_1__Firmicutes;D_2__Clostridia;D_3__Clostridiales;D_4__Family XI;D_5__Parvimonas;D_6__Parvimonas micra	0.00185636	NA	4.36e-06	0.0199601	1.58e-08	2.46812e-06	0.284141
52573485a4521e007e4c5217fc5d7c68	D_0__Bacteria;D_1__Firmicutes;D_2__Clostridia;D_3__Clostridiales;D_4__Lachnospiraceae;D_5__Anaerotignum;D_6__Anaerotignum aminivorans	0.52488	0.175599	0.304268	0.000688917	0.00638109	0.079636	0.284644
1f0532e025d966a685fd0d1f3144bc8a	D_0__Bacteria;D_1__Firmicutes;D_2__Clostridia;D_3__Clostridiales;D_4__Peptostreptococcaceae;D_5__Peptostreptococcus;D_6__Peptostreptococcus stomatis	7.11e-06	NA	8.66e-07	1	4.88e-10	1.20954e-07	0.285146
5fbc483f79cd97d3a7253931f37c33e8	D_0__Bacteria;D_1__Firmicutes;D_2__Clostridia;D_3__Clostridiales;D_4__Ruminococcaceae;D_5__Flavonifractor;D_6__Flavonifractor plautii	0.0959268	0.187472	0.0903934	0.238217	0.00885651	0.0940103	0.302402
7af6fc12809fdafab918881f836460f8	D_0__Bacteria;D_1__Firmicutes;D_2__Clostridia;D_3__Clostridiales;D_4__Lachnospiraceae;D_5__Tyzzerella 4;D_6__Tyzzerella 4 sp.	0.470622	0.152358	0.00616245	0.0805243	0.0019366	0.0377637	0.319102
a663a01aeb4dbb88bbe0a9840e8f64dc	D_0__Bacteria;D_1__Firmicutes;D_2__Erysipelotrichia;D_3__Erysipelotrichales;D_4__Erysipelotrichaceae;D_5__Erysipelatoclostridium;D_6__Erysipelatoclostridium ramosum	0.096516	0.00513111	0.211988	0.969076	0.0145973	0.1153	0.324342
8538d07b8c1e8676f9b9c8c242aab14a	D_0__Bacteria;D_1__Firmicutes;D_2__Clostridia;D_3__Clostridiales;D_4__Ruminococcaceae;D_5__[Eubacterium] coprostanoligenes group;D_6__[Eubacterium] coprostanoligenes group sp.	0.0420051	0.106463	0.00162655	0.716873	0.000202618	0.00903098	0.331033
d49783e7800974b5f2bcce554e26072e	D_0__Bacteria;D_1__Firmicutes;D_2__Clostridia;D_3__Clostridiales;D_4__Lachnospiraceae;D_5__Blautia;D_6__Blautia sp.	0.907962	0.00960716	0.33117	0.229313	0.0251825	0.174599	0.366599
d46e2205f0c6ecf67b51f83d111c509c	D_0__Bacteria;D_1__Proteobacteria;D_2__Gammaproteobacteria;D_3__Enterobacteriales;D_4__Enterobacteriaceae;D_5__Escherichia-Shigella;D_6__Escherichia-Shigella sp.	0.0187476	0.00720878	0.558824	0.970516	0.0079997	0.092441	0.405023
5149bdbf03de13bb38557d48d5141b87	D_0__Bacteria;D_1__Firmicutes;D_2__Clostridia;D_3__Clostridiales;D_4__Lachnospiraceae;D_5__Lachnoclostridium;D_6__[Clostridium] scindens	0.587785	9.08e-05	0.0146501	0.153187	4.78e-05	0.00248704	0.490241
c24e0e391aa836b5eae25567c7eb89ee	D_0__Bacteria;D_1__Firmicutes;D_2__Clostridia;D_3__Clostridiales;D_4__Lachnospiraceae;D_5__[Ruminococcus] gnavus group;D_6__[Ruminococcus] gnavus group sp.	0.556685	0.00841486	0.0109452	0.136783	0.00141971	0.0342463	0.535468
67e8859e108281ee7971084bfa759522	D_0__Bacteria;D_1__Firmicutes;D_2__Clostridia;D_3__Clostridiales;D_4__Lachnospiraceae;D_5__Lachnoclostridium;D_6__Lachnoclostridium sp.	0.000713897	0.0311499	0.00279841	0.000239807	6.4e-08	7.98413e-06	0.553891
c67445ed68d61f49e41b7bdd1de019fb	D_0__Bacteria;D_1__Firmicutes;D_2__Clostridia;D_3__Clostridiales;D_4__Lachnospiraceae;D_5__Lachnoclostridium;D_6__Lachnoclostridium sp.	0.12765	0.00570931	0.006227	0.000245047	1.94e-06	0.000151496	0.670982
* The ID of each amplicon sequence variant (ASV)
† Taxonomic information of each ASV
‡ Single-study P-value calculated by a two-sided Wilcoxon rank-sum test
# Meta-analysis P-value calculated by a two-sided blocked Wilcoxon rank-sum test (n=523 independent observations)
§ Meta-analysis adjust P-value (FDR) calculated by a two-sided blocked Wilcoxon rank-sum test (n=523 independent observations)
$ Mean of generalized fold changes across studies, GFOLD-meta >0: ASVs enriched in cancer compared with adenoma; <0: ASVs enriched in adenoma compared with cancer
