# Supplementary material for: Identification of microbial markers across populations in early detection of colorectal cancer
Source: Nat Commun. 2021 May 24;12:3063. doi: 10.1038/s41467-021-23265-y (PMC8144394; doi:10.1038/s41467-021-23265-y)
Supplement: Supplementary file 6 — Supplementary Data 4 [file 41467_2021_23265_MOESM6_ESM.xlsx]

## Sheet: Sheet1
Supplementary Data 4 | Gut microbiome-based markers discriminated between control and adenoma
Important features*	Taxon†	Feature Ranks#	Biomarker Ranks$
Age	/	1	/
BMI	/	2	/
94928715987dcb9638dd5c0e8f9b20f4	D_0__Bacteria;D_1__Firmicutes;D_2__Clostridia;D_3__Clostridiales;D_4__Christensenellaceae;D_5__Christensenellaceae R-7 group;D_6__Christensenellaceae R-7 group sp.	3	1
aae4c4ed528ae16ec417df816699cfdb	D_0__Bacteria;D_1__Firmicutes;D_2__Clostridia;D_3__Clostridiales;D_4__Ruminococcaceae;D_5__Ruminococcaceae UCG-005;D_6__Ruminococcaceae UCG-005 sp.	4	2
410e1eaa1468a3d40595898f671ba0b3	D_0__Bacteria;D_1__Firmicutes;D_2__Clostridia;D_3__Clostridiales;D_4__Ruminococcaceae;D_5__[Eubacterium] coprostanoligenes group;D_6__Eubacterium coprostanoligenes	5	3
2740cf2417c92847cc298cbd71dd1fcd	D_0__Bacteria;D_1__Firmicutes;D_2__Negativicutes;D_3__Selenomonadales;D_4__Veillonellaceae;D_5__Veillonella;D_6__Veillonella parvula	6	4
f50508546ae13143015f8c4cb976d0e4	D_0__Bacteria;D_1__Firmicutes;D_2__Clostridia;D_3__Clostridiales;D_4__Lachnospiraceae;D_5__[Eubacterium] ruminantium group;D_6__Eubacterium ruminantium	7	5
c5ec23b5e73a33133aa0fcf9acd58650	D_0__Bacteria;D_1__Firmicutes;D_2__Clostridia;D_3__Clostridiales;D_4__Ruminococcaceae;D_5__Ruminiclostridium 9;D_6__Ruminiclostridium 9 sp.	8	6
Sex	/	9	/
6e9ac49ab03e8cf905432ad62df55c30	D_0__Bacteria;D_1__Firmicutes;D_2__Clostridia;D_3__Clostridiales;D_4__Family XIII;D_5__Family XIII UCG-001;D_6__Aminipila butyrica	10	7
d83f60183d81253a505beaeef3cd168f	D_0__Bacteria;D_1__Actinobacteria;D_2__Actinobacteria;D_3__Micrococcales;D_4__Micrococcaceae;D_5__Rothia;D_6__Rothia dentocariosa	11	8
* The selceted features that distinguish control from adenoma
†Taxonomic information of each ASV
# The ranks of important fatures (8ASVs and 3 patient metadata variables)
$ The ranks of biomarkers (8ASVs)
