# Supplementary material for: Identification of microbial markers across populations in early detection of colorectal cancer
Source: Nat Commun. 2021 May 24;12:3063. doi: 10.1038/s41467-021-23265-y (PMC8144394; doi:10.1038/s41467-021-23265-y)
Supplement: Supplementary file 7 — Supplementary Data 5 [file 41467_2021_23265_MOESM7_ESM.xlsx]

## Sheet: Sheet1
Supplementary Data 5 | Gut microbiome-based markers discriminated between adenoma and cancer
Important features*	Taxon†	Feature Ranks#	Biomarker Ranks$
BMI	/	1	/
fd496fd32dc8c08ade2e8b6c9d8ee13d	D_0__Bacteria;D_1__Firmicutes;D_2__Bacilli;D_3__Lactobacillales;D_4__Streptococcaceae;D_5__Streptococcus;D_6__Streptococcus thermophilus TH1435	2	1
Age	/	3	/
e93b313352019b8113e7fc66bf757917	D_0__Bacteria;D_1__Firmicutes;D_2__Clostridia;D_3__Clostridiales;D_4__Family XI;D_5__Parvimonas;D_6__Parvimonas micra	4	2
fd44d4cb468fd7dc9b3227867714ed87	D_0__Bacteria;D_1__Bacteroidetes;D_2__Bacteroidia;D_3__Bacteroidales;D_4__Bacteroidaceae;D_5__Bacteroides;D_6__Bacteroides dorei	5	3
5149bdbf03de13bb38557d48d5141b87	D_0__Bacteria;D_1__Firmicutes;D_2__Clostridia;D_3__Clostridiales;D_4__Lachnospiraceae;D_5__Lachnoclostridium;D_6__[Clostridium] scindens	6	4
e9f900358bb9297e10b9fbb1321b1e6e	D_0__Bacteria;D_1__Firmicutes;D_2__Erysipelotrichia;D_3__Erysipelotrichales;D_4__Erysipelotrichaceae;D_5__Erysipelatoclostridium;D_6__Erysipelatoclostridium ramosum	7	5
d49783e7800974b5f2bcce554e26072e	D_0__Bacteria;D_1__Firmicutes;D_2__Clostridia;D_3__Clostridiales;D_4__Lachnospiraceae;D_5__Blautia;D_6__Blautia sp.	8	6
8538d07b8c1e8676f9b9c8c242aab14a	D_0__Bacteria;D_1__Firmicutes;D_2__Clostridia;D_3__Clostridiales;D_4__Ruminococcaceae;D_5__[Eubacterium] coprostanoligenes group;D_6__[Eubacterium] coprostanoligenes group sp.	9	7
6ec1023583647a401269990c4e8ad716	D_0__Bacteria;D_1__Firmicutes;D_2__Clostridia;D_3__Clostridiales;D_4__Lachnospiraceae;D_5__Lachnospira;D_6__Lachnospira pectinoschiza	10	8
16530e5b50b780018210dac05a471715	D_0__Bacteria;D_1__Firmicutes;D_2__Clostridia;D_3__Clostridiales;D_4__Ruminococcaceae;D_5__Ruminococcaceae UCG-002;D_6__Ruminococcaceae UCG-002 sp.	11	9
aff3962bbd7607a2971161d9840ca409	D_0__Bacteria;D_1__Firmicutes;D_2__Clostridia;D_3__Clostridiales;D_4__Ruminococcaceae;D_5__Ruminiclostridium 5;D_6__Ruminococcus bromii	12	10
19da890972569b6859c360e9b4c8751e	D_0__Bacteria;D_1__Bacteroidetes;D_2__Bacteroidia;D_3__Bacteroidales;D_4__Porphyromonadaceae;D_5__Porphyromonas;D_6__Porphyromonas sp. HMSC077F02	13	11
31f567f59096ed2d57feecc6c3621a58	D_0__Bacteria;D_1__Bacteroidetes;D_2__Bacteroidia;D_3__Bacteroidales;D_4__Porphyromonadaceae;D_5__Porphyromonas;D_6__Porphyromonas sp. 2007b	14	12
f50508546ae13143015f8c4cb976d0e4	D_0__Bacteria;D_1__Firmicutes;D_2__Clostridia;D_3__Clostridiales;D_4__Lachnospiraceae;D_5__[Eubacterium] ruminantium group;D_6__Eubacterium ruminantium	15	13
91587a85e342f8dba27f54e15ac0ea77	D_0__Bacteria;D_1__Firmicutes;D_2__Clostridia;D_3__Clostridiales;D_4__Lachnospiraceae;D_5__Tyzzerella 3;D_6__Tyzzerella 3 sp.	16	14
8646bffa210e3f061cc57f1b1cf2f751	D_0__Bacteria;D_1__Firmicutes;D_2__Clostridia;D_3__Clostridiales;D_4__Lachnospiraceae;D_5__Hungatella;D_6__Hungatella hathewayi WAL-18680	17	15
2de0f958e30d26f04cba8d2a920bbe46	D_0__Bacteria;D_1__Firmicutes;D_2__Clostridia;D_3__Clostridiales;D_4__Lachnospiraceae;D_5__Blautia;D_6__Blautia faecis	18	16
7ee3e4343242684ba3ce459672348ff7	D_0__Bacteria;D_1__Bacteroidetes;D_2__Bacteroidia;D_3__Bacteroidales;D_4__Bacteroidaceae;D_5__Bacteroides;D_6__Bacteroides nordii	19	17
ab149525cad479f6599c7923acc49691	D_0__Bacteria;D_1__Firmicutes;D_2__Clostridia;D_3__Clostridiales;D_4__Lachnospiraceae;D_5__Lachnospiraceae UCG-010;D_6__Lachnospiraceae UCG-010 sp.	20	18
a55a010c9525ce2943a553dca1421b1c	D_0__Bacteria;D_1__Firmicutes;D_2__Clostridia;D_3__Clostridiales;D_4__Lachnospiraceae;D_5__[Eubacterium] ventriosum group;D_6__[Eubacterium] ventriosum group sp.	21	19
9fec7bdd6bd88e710bd69b15692e54a0	D_0__Bacteria;D_1__Firmicutes;D_2__Bacilli;D_3__Lactobacillales;D_4__Streptococcaceae;D_5__Streptococcus;D_6__Streptococcus infantarius	22	20
96040114b5274bdb987f28c63b6b6b87	D_0__Bacteria;D_1__Firmicutes;D_2__Clostridia;D_3__Clostridiales;D_4__Lachnospiraceae;D_5_Roseburia;D_6__Roseburia intestinalis	23	21
ee5b57a629da222ad236b5d4bc329d71	D_0__Bacteria;D_1__Firmicutes;D_2__Erysipelotrichia;D_3__Erysipelotrichales;D_4__Erysipelotrichaceae;D_5__Merdibacter;D_6__Merdibacter massiliensis	24	22
d1a75593a480570277f05ec729b865de	D_0__Bacteria;D_1__Firmicutes;D_2__Clostridia;D_3__Clostridiales;D_4__Lachnospiraceae;D_5__[Ruminococcus] gnavus group;D_6__[Ruminococcus] gnavus group sp.	25	23
4924bfca291797ea1fca3e384f4143f9	D_0__Bacteria;D_1__Firmicutes;D_2__Clostridia;D_3__Clostridiales;D_4__Lachnospiraceae;D_5__Roseburia;D_6__Roseburia hominis A2-183	26	24
* The selceted features that distinguish adenoma from cancer
† Taxonomic information of each ASV
# The ranks of important fatures (24ASVs and 2 patient metadata variables)
$ The ranks of biomarkers (24ASVs)
