# Supplementary material for: Identification of microbial markers across populations in early detection of colorectal cancer
Source: Nat Commun. 2021 May 24;12:3063. doi: 10.1038/s41467-021-23265-y (PMC8144394; doi:10.1038/s41467-021-23265-y)
Supplement: Supplementary file 9 — Supplementary Data 7 [file 41467_2021_23265_MOESM9_ESM.xlsx]

## Sheet: Sheet1
Supplementary Data 7 | Node numbers of differential ASVs between control and adenoma
ASV ID*	node$	Taxon†
6e9ac49ab03e8cf905432ad62df55c30	Aminipila butyrica	D_0__Bacteria;D_1__Firmicutes;D_2__Clostridia;D_3__Clostridiales;D_4__Family XIII;D_5__Family XIII UCG-001;D_6__Aminipila butyrica
94928715987dcb9638dd5c0e8f9b20f4	Christensenellaceae R-7 group sp.	D_0__Bacteria;D_1__Firmicutes;D_2__Clostridia;D_3__Clostridiales;D_4__Christensenellaceae;D_5__Christensenellaceae R-7 group;D_6__Christensenellaceae R-7 group sp.
410e1eaa1468a3d40595898f671ba0b3	Eubacterium coprostanoligenes	D_0__Bacteria;D_1__Firmicutes;D_2__Clostridia;D_3__Clostridiales;D_4__Ruminococcaceae;D_5__[Eubacterium] coprostanoligenes group;D_6__Eubacterium coprostanoligenes
f50508546ae13143015f8c4cb976d0e4	Eubacterium ruminantium	D_0__Bacteria;D_1__Firmicutes;D_2__Clostridia;D_3__Clostridiales;D_4__Lachnospiraceae;D_5__[Eubacterium] ruminantium group;D_6__Eubacterium ruminantium
d83f60183d81253a505beaeef3cd168f	Rothia dentocariosa	D_0__Bacteria;D_1__Actinobacteria;D_2__Actinobacteria;D_3__Micrococcales;D_4__Micrococcaceae;D_5__Rothia;D_6__Rothia dentocariosa
c5ec23b5e73a33133aa0fcf9acd58650	Ruminiclostridium 9 sp.	D_0__Bacteria;D_1__Firmicutes;D_2__Clostridia;D_3__Clostridiales;D_4__Ruminococcaceae;D_5__Ruminiclostridium 9;D_6__Ruminiclostridium 9 sp.
aae4c4ed528ae16ec417df816699cfdb	Ruminococcaceae UCG-005 sp.	D_0__Bacteria;D_1__Firmicutes;D_2__Clostridia;D_3__Clostridiales;D_4__Ruminococcaceae;D_5__Ruminococcaceae UCG-005;D_6__Ruminococcaceae UCG-005 sp.
2740cf2417c92847cc298cbd71dd1fcd	Veillonella parvula	D_0__Bacteria;D_1__Firmicutes;D_2__Negativicutes;D_3__Selenomonadales;D_4__Veillonellaceae;D_5__Veillonella;D_6__Veillonella parvula
35ffcc3b809d667286737d79670b8de5	1	D_0__Bacteria;D_1__Actinobacteria;D_2__Actinobacteria;D_3__Bifidobacteriales;D_4__Bifidobacteriaceae;D_5__Bifidobacterium;D_6__Bifidobacterium longum
33518e48b174ac428cb7be1a216c6c6e	2	D_0__Bacteria;D_1__Firmicutes;D_2__Clostridia;D_3__Clostridiales;D_4__Lachnospiraceae;D_5__Anaerostipes;D_6__Anaerostipes hadrus
d114fb4c335125128be28401522dd41a	3	D_0__Bacteria;D_1__Firmicutes;D_2__Bacilli;D_3__Lactobacillales;D_4__Streptococcaceae;D_5__Lactococcus;D_6__Lactococcus taiwanensis
a7e28b3f4879359a929a0da8c8557757	4	D_0__Bacteria;D_1__Firmicutes;D_2__Clostridia;D_3__Clostridiales;D_4__Clostridiaceae;D_5__Clostridiaceae;D_6__Clostridiaceae
868be84b9daccd25a648f872c8d5e9ab	5	D_0__Bacteria;D_1__Firmicutes;D_2__Negativicutes;D_3__Selenomonadales;D_4__Veillonellaceae;D_5__uncultured;D_6__Veillonellaceae sp.
1eaa3cb7baaac3220b0606e3621afd16	6	D_0__Bacteria;D_1__Bacteroidetes;D_2__Bacteroidia;D_3__Bacteroidales;D_4__Rikenellaceae;D_5__Alistipes;D_6__Faecalibacterium prausnitzii
da1d26d90a7443d34675778207d2c227	7	D_0__Bacteria;D_1__Firmicutes;D_2__Clostridia;D_3__Clostridiales;D_4__Ruminococcaceae;D_5__Ruminiclostridium 9;D_6__Ruminiclostridium 9 sp.
e93b313352019b8113e7fc66bf757917	8	D_0__Bacteria;D_1__Firmicutes;D_2__Clostridia;D_3__Clostridiales;D_4__Family XI;D_5__Parvimonas;D_6__Parvimonas micra
e4f195476bffa394e3048063f99360ea	9	D_0__Bacteria;D_1__Bacteroidetes;D_2__Bacteroidia;D_3__Bacteroidales;D_4__Barnesiellaceae;D_5__Coprobacter;D_6__Coprobacter fastidiosus NSB1
b204a17b1a7f29074d81303d5ca68464	10	D_0__Bacteria;D_1__Firmicutes;D_2__Clostridia;D_3__Clostridiales;D_4__Ruminococcaceae;D_5__Phocea;D_6__Phocea massiliensis
8ca0b9917d926bb6241ce6e23673fce4	11	D_0__Bacteria;D_1__Firmicutes;D_2__Clostridia;D_3__Clostridiales;D_4__Lachnospiraceae;D_5__Blautia;D_6__Blautia schinkii
74792adac452eb3544cdc17064d6bbee	12	D_0__Bacteria;D_1__Proteobacteria;D_2__Deltaproteobacteria;D_3__Desulfovibrionales;D_4__Desulfovibrionaceae;D_5__Desulfovibrio;D_6__Desulfovibrio piger
2ef1e51ab1cf99a3c6417b05a060830e	13	D_0__Bacteria;D_1__Firmicutes;D_2__Bacilli;D_3__Lactobacillales;D_4__Lactobacillaceae;D_5__Lactobacillus;D_6__Lactobacillus caviae
ad03570a6623c3fe543fb52f514b234f	14	D_0__Bacteria;D_1__Firmicutes;D_2__Clostridia;D_3__Clostridiales;D_4__Ruminococcaceae;D_5__Ruminococcus 1;D_6__Ruminococcus 1 sp.
3219af75ee8056ed06ba81e873b0d0cb	15	D_0__Bacteria;D_1__Firmicutes;D_2__Clostridia;D_3__Clostridiales;D_4__Ruminococcaceae;D_5__Ruminococcaceae UCG-002;D_6__Ruminococcaceae UCG-002 sp.
7427cc5ba277f690df113d56e5c6b538	16	D_0__Bacteria;D_1__Actinobacteria;D_2__Coriobacteriia;D_3__Coriobacteriales;D_4__Coriobacteriaceae;D_5__Olegusella;D_6__Olegusella massiliensis
1c719e69d668107c05bdba29829217c5	17	D_0__Bacteria;D_1__Proteobacteria;D_2__Deltaproteobacteria;D_3__Desulfovibrionales;D_4__Desulfovibrionaceae;D_5__Desulfovibrio;D_6__Desulfovibrio longreachensis
cd604e575361dd5195144bf8e5007cb7	18	D_0__Bacteria;D_1__Firmicutes;D_2__Clostridia;D_3__Clostridiales;D_4__Ruminococcaceae;D_5__Fournierella;D_6__Fournierella massiliensis
bdb6ddef008a6d31c019642fb28d7c1d	19	D_0__Bacteria;D_1__Firmicutes;D_2__Clostridia;D_3__Clostridiales;D_4__Ruminococcaceae;D_5__Ruminiclostridium 9;D_6__Ruminiclostridium 9 sp.
74d519816d4cfb9cf4ec9605f76301d6	20	D_0__Bacteria;D_1__Firmicutes;D_2__Clostridia;D_3__Clostridiales;D_4__Family XIII;D_5__Family XIII UCG-001;D_6__Family XIII UCG-001 sp.
a333ee090a52b582e1a0e2dd776eb937	21	D_0__Bacteria;D_1__Firmicutes;D_2__Erysipelotrichia;D_3__Erysipelotrichales;D_4__Erysipelotrichaceae;D_5__Coprobacillus;D_6__Coprobacillus cateniformis JCM 10604
9ea77e95fbfd1a99c9c28db3b03a01a8	22	D_0__Bacteria;D_1__Bacteroidetes;D_2__Bacteroidia;D_3__Bacteroidales;D_4__Barnesiellaceae;D_5__Barnesiella;D_6__Barnesiella intestinihominis
b0e56c25ca193e27096e8fb4eb560eee	23	D_0__Bacteria;D_1__Firmicutes;D_2__Clostridia;D_3__Clostridiales;D_4__Lachnospiraceae;D_5__Eisenbergiella;D_6__Eisenbergiella tayi
2de0f958e30d26f04cba8d2a920bbe46	24	D_0__Bacteria;D_1__Firmicutes;D_2__Clostridia;D_3__Clostridiales;D_4__Lachnospiraceae;D_5__Blautia;D_6__Blautia faecis
fec2da4ccc40b9ad85a020553063366b	25	D_0__Bacteria;D_1__Proteobacteria;D_2__Gammaproteobacteria;D_3__Betaproteobacteriales;D_4__Burkholderiaceae;D_5__Oxalobacteraceae;D_6__Noviherbaspirillum agri
54ec3041ed02d098b3c5e4395466c441	26	D_0__Bacteria;D_1__Firmicutes;D_2__Clostridia;D_3__Clostridiales;D_4__Ruminococcaceae;D_5__Ruminococcaceae UCG-002;D_6__Ruminococcaceae UCG-002 sp.
ec6732c2e0d4cf64b3d0350e7fe3defb	27	D_0__Bacteria;D_1__Firmicutes;D_2__Clostridia;D_3__Clostridiales;D_4__Lachnospiraceae;D_5__Roseburia;D_6__Roseburia inulinivorans DSM 16841
c6b90711837508687841b1d5cbff2f65	28	D_0__Bacteria;D_1__Firmicutes;D_2__Clostridia;D_3__Clostridiales;D_4__Lachnospiraceae;D_5__uncultured;D_6__uncultured bacterium adhufec382
51d4f17b8dda9f7d972bf3dd0ecc4e59	29	D_0__Bacteria;D_1__Bacteroidetes;D_2__Bacteroidia;D_3__Bacteroidales;D_4__Rikenellaceae;D_5__Alistipes;D_6__Alistipes obesi
eebc27bcf8bcb13a692001530892f5d5	30	D_0__Bacteria;D_1__Firmicutes;D_2__Negativicutes;D_3__Selenomonadales;D_4__Acidaminococcaceae;D_5__Phascolarctobacterium;D_6__Phascolarctobacterium sp.
c97ea25ba069877eac769cb05968724c	31	D_0__Bacteria;D_1__Firmicutes;D_2__Clostridia;D_3__Clostridiales;D_4__Ruminococcaceae;D_5__Ruminococcaceae UCG-014;D_6__Ruminococcaceae UCG-014 sp.
fcffedae608fe4871be42936a1cb523a	32	D_0__Bacteria;D_1__Firmicutes;D_2__Clostridia;D_3__Clostridiales;D_4__Lachnospiraceae;D_5__[Ruminococcus] torques group;D_6__[Ruminococcus] torques group sp.
91587a85e342f8dba27f54e15ac0ea77	33	D_0__Bacteria;D_1__Firmicutes;D_2__Clostridia;D_3__Clostridiales;D_4__Lachnospiraceae;D_5__Tyzzerella 3;D_6__Tyzzerella 3 sp.
aff3962bbd7607a2971161d9840ca409	34	D_0__Bacteria;D_1__Firmicutes;D_2__Clostridia;D_3__Clostridiales;D_4__Ruminococcaceae;D_5__Ruminiclostridium 5;D_6__Ruminococcus bromii
44396f15b10f6577d61a11c6047c939f	35	D_0__Archaea;D_1__Euryarchaeota;D_2__Methanobacteria;D_3__Methanobacteriales;D_4__Methanobacteriaceae;D_5__Methanobrevibacter;D_6__Methanobrevibacter millerae
* The ID of each amplicon sequence variant (ASV)
$ Biomarkers are denoted by ASVs annotated to species and other differential ASVs are denoted by node numbers accordingly
† Taxonomic information of each ASV
