# Supplementary material for: Identification of microbial markers across populations in early detection of colorectal cancer
Source: Nat Commun. 2021 May 24;12:3063. doi: 10.1038/s41467-021-23265-y (PMC8144394; doi:10.1038/s41467-021-23265-y)
Supplement: Supplementary file 10 — Supplementary Data 8 [file 41467_2021_23265_MOESM10_ESM.xlsx]

## Sheet: Sheet1
Supplementary Data 8 | Node numbers of differential ASVs between adenoma and cancer
ASV ID*	node$	Taxon†
5149bdbf03de13bb38557d48d5141b87	[Clostridium] scindens	D_0__Bacteria;D_1__Firmicutes;D_2__Clostridia;D_3__Clostridiales;D_4__Lachnospiraceae;D_5__Lachnoclostridium;D_6__[Clostridium] scindens
8538d07b8c1e8676f9b9c8c242aab14a	[Eubacterium] coprostanoligenes group sp.	D_0__Bacteria;D_1__Firmicutes;D_2__Clostridia;D_3__Clostridiales;D_4__Ruminococcaceae;D_5__[Eubacterium] coprostanoligenes group;D_6__[Eubacterium] coprostanoligenes group sp.
a55a010c9525ce2943a553dca1421b1c	[Eubacterium] ventriosum group sp.	D_0__Bacteria;D_1__Firmicutes;D_2__Clostridia;D_3__Clostridiales;D_4__Lachnospiraceae;D_5__[Eubacterium] ventriosum group;D_6__[Eubacterium] ventriosum group sp.
d1a75593a480570277f05ec729b865de	[Ruminococcus] gnavus group sp.	D_0__Bacteria;D_1__Firmicutes;D_2__Clostridia;D_3__Clostridiales;D_4__Lachnospiraceae;D_5__[Ruminococcus] gnavus group;D_6__[Ruminococcus] gnavus group sp.
fd44d4cb468fd7dc9b3227867714ed87	Bacteroides dorei	D_0__Bacteria;D_1__Bacteroidetes;D_2__Bacteroidia;D_3__Bacteroidales;D_4__Bacteroidaceae;D_5__Bacteroides;D_6__Bacteroides dorei
7ee3e4343242684ba3ce459672348ff7	Bacteroides nordii	D_0__Bacteria;D_1__Bacteroidetes;D_2__Bacteroidia;D_3__Bacteroidales;D_4__Bacteroidaceae;D_5__Bacteroides;D_6__Bacteroides nordii
2de0f958e30d26f04cba8d2a920bbe46	Blautia faecis	D_0__Bacteria;D_1__Firmicutes;D_2__Clostridia;D_3__Clostridiales;D_4__Lachnospiraceae;D_5__Blautia;D_6__Blautia faecis
d49783e7800974b5f2bcce554e26072e	Blautia sp.	D_0__Bacteria;D_1__Firmicutes;D_2__Clostridia;D_3__Clostridiales;D_4__Lachnospiraceae;D_5__Blautia;D_6__Blautia sp.
e9f900358bb9297e10b9fbb1321b1e6e	Erysipelatoclostridium ramosum	D_0__Bacteria;D_1__Firmicutes;D_2__Erysipelotrichia;D_3__Erysipelotrichales;D_4__Erysipelotrichaceae;D_5__Erysipelatoclostridium;D_6__Erysipelatoclostridium ramosum
f50508546ae13143015f8c4cb976d0e4	Eubacterium ruminantium	D_0__Bacteria;D_1__Firmicutes;D_2__Clostridia;D_3__Clostridiales;D_4__Lachnospiraceae;D_5__[Eubacterium] ruminantium group;D_6__Eubacterium ruminantium
8646bffa210e3f061cc57f1b1cf2f751	Hungatella hathewayi WAL-18680	D_0__Bacteria;D_1__Firmicutes;D_2__Clostridia;D_3__Clostridiales;D_4__Lachnospiraceae;D_5__Hungatella;D_6__Hungatella hathewayi WAL-18680
6ec1023583647a401269990c4e8ad716	Lachnospira pectinoschiza	D_0__Bacteria;D_1__Firmicutes;D_2__Clostridia;D_3__Clostridiales;D_4__Lachnospiraceae;D_5__Lachnospira;D_6__Lachnospira pectinoschiza
ab149525cad479f6599c7923acc49691	Lachnospiraceae UCG-010 sp.	D_0__Bacteria;D_1__Firmicutes;D_2__Clostridia;D_3__Clostridiales;D_4__Lachnospiraceae;D_5__Lachnospiraceae UCG-010;D_6__Lachnospiraceae UCG-010 sp.
ee5b57a629da222ad236b5d4bc329d71	Merdibacter massiliensis	D_0__Bacteria;D_1__Firmicutes;D_2__Erysipelotrichia;D_3__Erysipelotrichales;D_4__Erysipelotrichaceae;D_5__Merdibacter;D_6__Merdibacter massiliensis
e93b313352019b8113e7fc66bf757917	Parvimonas micra	D_0__Bacteria;D_1__Firmicutes;D_2__Clostridia;D_3__Clostridiales;D_4__Family XI;D_5__Parvimonas;D_6__Parvimonas micra
31f567f59096ed2d57feecc6c3621a58	Porphyromonas sp. 2007b	D_0__Bacteria;D_1__Bacteroidetes;D_2__Bacteroidia;D_3__Bacteroidales;D_4__Porphyromonadaceae;D_5__Porphyromonas;D_6__Porphyromonas sp. 2007b
19da890972569b6859c360e9b4c8751e	Porphyromonas sp. HMSC077F02	D_0__Bacteria;D_1__Bacteroidetes;D_2__Bacteroidia;D_3__Bacteroidales;D_4__Porphyromonadaceae;D_5__Porphyromonas;D_6__Porphyromonas sp. HMSC077F02
4924bfca291797ea1fca3e384f4143f9	Roseburia hominis A2-183 sp.	D_0__Bacteria;D_1__Firmicutes;D_2__Clostridia;D_3__Clostridiales;D_4__Lachnospiraceae;D_5_Roseburia;D_6__Roseburia hominis A2-183
96040114b5274bdb987f28c63b6b6b87	Roseburia intestinalis	D_0__Bacteria;D_1__Firmicutes;D_2__Clostridia;D_3__Clostridiales;D_4__Lachnospiraceae;D_5_Roseburia;D_6__Roseburia intestinalis
16530e5b50b780018210dac05a471715	Ruminococcaceae UCG-002 sp.	D_0__Bacteria;D_1__Firmicutes;D_2__Clostridia;D_3__Clostridiales;D_4__Ruminococcaceae;D_5__Ruminococcaceae UCG-002;D_6__Ruminococcaceae UCG-002 sp.
aff3962bbd7607a2971161d9840ca409	Ruminococcus bromii	D_0__Bacteria;D_1__Firmicutes;D_2__Clostridia;D_3__Clostridiales;D_4__Ruminococcaceae;D_5__Ruminiclostridium 5;D_6__Ruminococcus bromii
9fec7bdd6bd88e710bd69b15692e54a0	Streptococcus infantarius	D_0__Bacteria;D_1__Firmicutes;D_2__Bacilli;D_3__Lactobacillales;D_4__Streptococcaceae;D_5__Streptococcus;D_6__Streptococcus infantarius
fd496fd32dc8c08ade2e8b6c9d8ee13d	Streptococcus thermophilus TH1435	D_0__Bacteria;D_1__Firmicutes;D_2__Bacilli;D_3__Lactobacillales;D_4__Streptococcaceae;D_5__Streptococcus;D_6__Streptococcus thermophilus TH1435
91587a85e342f8dba27f54e15ac0ea77	Tyzzerella 3 sp.	D_0__Bacteria;D_1__Firmicutes;D_2__Clostridia;D_3__Clostridiales;D_4__Lachnospiraceae;D_5__Tyzzerella 3;D_6__Tyzzerella 3 sp.
00a96fbd0ac34bfd245f9c24f8737f7d	1	D_0__Bacteria;D_1__Firmicutes;D_2__Clostridia;D_3__Clostridiales;D_4__Lachnospiraceae;D_5__Blautia;D_6__Blautia obeum
33518e48b174ac428cb7be1a216c6c6e	2	D_0__Bacteria;D_1__Firmicutes;D_2__Clostridia;D_3__Clostridiales;D_4__Lachnospiraceae;D_5__Anaerostipes;D_6__Anaerostipes hadrus
e865f29a716e8d51f83931befa951240	3	D_0__Bacteria;D_1__Firmicutes;D_2__Erysipelotrichia;D_3__Erysipelotrichales;D_4__Erysipelotrichaceae;D_5__Erysipelotrichaceae UCG-003;D_6__Erysipelotrichaceae UCG-003 sp.
2e4f2b53b856c4def6d021d01f5abb70	4	D_0__Bacteria;D_1__Firmicutes;D_2__Clostridia;D_3__Clostridiales;D_4__Lachnospiraceae;D_5__Dorea;D_6__Dorea longicatena
868be84b9daccd25a648f872c8d5e9ab	5	D_0__Bacteria;D_1__Firmicutes;D_2__Negativicutes;D_3__Selenomonadales;D_4__Veillonellaceae;D_5__uncultured;D_6__Veillonellaceae sp.
c48070f3061b086b60ff32f77e0002fa	6	D_0__Bacteria;D_1__Firmicutes;D_2__Clostridia;D_3__Clostridiales;D_4__Ruminococcaceae;D_5__Subdoligranulum;D_6__Subdoligranulum variabile
d76d59ec71de0e3b22da0c9cd564d41a	7	D_0__Bacteria;D_1__Firmicutes;D_2__Clostridia;D_3__Clostridiales;D_4__Lachnospiraceae;D_5__Fusicatenibacter;D_6__Fusicatenibacter saccharivorans
1a9df3fbbc7fc8cecec4239cf801d2fc	8	D_0__Bacteria;D_1__Firmicutes;D_2__Clostridia;D_3__Clostridiales;D_4__Ruminococcaceae;D_5__Ruminococcaceae UCG-013;D_6__Ruminococcaceae UCG-013 sp.
9639a3291729a3758207b47715d9205f	9	D_0__Bacteria;D_1__Firmicutes;D_2__Clostridia;D_3__Clostridiales;D_4__Ruminococcaceae;D_5__Subdoligranulum;D_6__Subdoligranulum variabile
caea322863a57bb2b14c7317fa120dc4	10	D_0__Bacteria;D_1__Firmicutes;D_2__Clostridia;D_3__Clostridiales;D_4__Lachnospiraceae;D_5__Lachnospiraceae NK4A136 group;D_6__Lachnospiraceae NK4A136 group sp.
394eda29c886632f514dd94b58381186	11	D_0__Bacteria;D_1__Proteobacteria;D_2__Gammaproteobacteria;D_3__Pasteurellales;D_4__Pasteurellaceae;D_5__Haemophilus;D_6__Haemophilus parainfluenzae ATCC 33392
2c0c62ea09b2efe01bacdcbcf558d2b8	12	D_0__Bacteria;D_1__Firmicutes;D_2__Clostridia;D_3__Clostridiales;D_4__Lachnospiraceae;D_5__Lachnoclostridium;D_6__Lachnoclostridium sp.
0a035a7ec1f4a194dd7fbda3c5660db0	13	D_0__Bacteria;D_1__Firmicutes;D_2__Clostridia;D_3__Clostridiales;D_4__Lachnospiraceae;D_5__Lachnoclostridium;D_6__Lachnoclostridium sp.
6851a4ee264b56be2fff4686ce269907	14	D_0__Bacteria;D_1__Firmicutes;D_2__Clostridia;D_3__Clostridiales;D_4__Lachnospiraceae;D_5__[Eubacterium] hallii group;D_6__[Eubacterium] hallii group sp.
421cbd1d71d34704c6d53377261e213c	15	D_0__Bacteria;D_1__Firmicutes;D_2__Clostridia;D_3__Clostridiales;D_4__Lachnospiraceae;D_5__[Eubacterium] ventriosum group;D_6__[Eubacterium] ventriosum group sp.
55beed6d1a19ce34788b66488ffe3917	16	D_0__Bacteria;D_1__Firmicutes;D_2__Clostridia;D_3__Clostridiales;D_4__Ruminococcaceae;D_5__Acetanaerobacterium;D_6__Acetanaerobacterium elongatum
4e2e6735331ad01a30c94d2f4c285dc2	17	D_0__Bacteria;D_1__Firmicutes;D_2__Clostridia;D_3__Clostridiales;D_4__Lachnospiraceae;D_5__CAG-56;D_6__CAG-56 sp.
a891fb44241e433fa8acf251ef4d328f	18	D_0__Bacteria;D_1__Firmicutes;D_2__Clostridia;D_3__Clostridiales;D_4__Lachnospiraceae;D_5__Lacrimispora;D_6__Lacrimispora amygdalina
208c0c43c7c5d4a6bb549e0c8365cd21	19	D_0__Bacteria;D_1__Firmicutes;D_2__Clostridia;D_3__Clostridiales;D_4__Lachnospiraceae;D_5__[Eubacterium] eligens group;D_6__[Eubacterium] eligens group sp.
e335f74033bc634af43ee6baa84fa247	20	D_0__Bacteria;D_1__Firmicutes;D_2__Clostridia;D_3__Clostridiales;D_4__Peptostreptococcaceae;D_5__Romboutsia;D_6__Romboutsia timonensis
54a2bfb0a96adc52c4ccca239ad01466	21	D_0__Bacteria;D_1__Firmicutes;D_2__Clostridia;D_3__Clostridiales;D_4__Ruminococcaceae;D_5__Ruminiclostridium 6;D_6__Ruminiclostridium hungatei
ee72ee97db064e5d745356f479b9e576	22	D_0__Bacteria;D_1__Firmicutes;D_2__Clostridia;D_3__Clostridiales;D_4__Ruminococcaceae;D_5__Ruminococcus 2;D_6__Ruminococcus 2 sp.
df16a09f3e448ddd3b1ec54066d3081d	23	D_0__Bacteria;D_1__Firmicutes;D_2__Clostridia;D_3__Clostridiales;D_4__Ruminococcaceae;D_5__Butyricicoccus;D_6__Butyricicoccus faecihominis
f5f5e0da89730462abaf6301a9557193	24	D_0__Bacteria;D_1__Firmicutes;D_2__Clostridia;D_3__Clostridiales;D_4__Ruminococcaceae;D_5__Faecalibacterium;D_6__Faecalibacterium prausnitzii A2-165
86ff0efd7fd88b82809500c90c4a7832	25	D_0__Bacteria;D_1__Firmicutes;D_2__Clostridia;D_3__Clostridiales;D_4__Ruminococcaceae;D_5__Faecalibacterium;D_6__Faecalibacterium prausnitzii
a18c0c17fce3d52dc60506e8730bc996	26	D_0__Bacteria;D_1__Firmicutes;D_2__Clostridia;D_3__Clostridiales;D_4__Ruminococcaceae;D_5__Butyricicoccus;D_6__Butyricicoccus faecihominis
c66ec67719e54d2cb0afc3154b3c23af	27	D_0__Bacteria;D_1__Firmicutes;D_2__Clostridia;D_3__Clostridiales;D_4__Christensenellaceae;D_5__Christensenellaceae R-7 group;D_6__Christensenellaceae R-7 group sp.
eb51a6482b09f0c5962e362d2d23abb9	28	D_0__Bacteria;D_1__Firmicutes;D_2__Clostridia;D_3__Clostridiales;D_4__Ruminococcaceae;D_5__Ruminococcaceae UCG-014;D_6__Ruminococcaceae UCG-014 sp.
aae4c4ed528ae16ec417df816699cfdb	29	D_0__Bacteria;D_1__Firmicutes;D_2__Clostridia;D_3__Clostridiales;D_4__Ruminococcaceae;D_5__Ruminococcaceae UCG-005;D_6__Ruminococcaceae UCG-005 sp.
15b5966398a85e5c75501ad243691dfc	30	D_0__Bacteria;D_1__Firmicutes;D_2__Clostridia;D_3__Clostridiales;D_4__Lachnospiraceae;D_5__Lachnoclostridium;D_6__Lachnoclostridium sp.
c97ea25ba069877eac769cb05968724c	31	D_0__Bacteria;D_1__Firmicutes;D_2__Clostridia;D_3__Clostridiales;D_4__Ruminococcaceae;D_5__Ruminococcaceae UCG-014;D_6__Ruminococcaceae UCG-014 sp.
6c324279c1fc2965e594486ac26b0548	32	D_0__Bacteria;D_1__Firmicutes;D_2__Clostridia;D_3__Clostridiales;D_4__Lachnospiraceae;D_5__Coprococcus 2;D_6__Coprococcus 2 sp.
43202fe954709a694e31c3a1be7e889b	33	D_0__Bacteria;D_1__Firmicutes;D_2__Clostridia;D_3__Clostridiales;D_4__Ruminococcaceae;D_5__Ruminococcaceae UCG-014;D_6__Ruminococcaceae UCG-014 sp.
cd9401a6bce4a63af516d06d2a843f9d	34	D_0__Bacteria;D_1__Firmicutes;D_2__Negativicutes;D_3__Selenomonadales;D_4__Veillonellaceae;D_5__Veillonella;D_6__Veillonella parvula DSM 2008
fb428d07d03e32be0b85eacbed10df0a	35	D_0__Bacteria;D_1__Firmicutes;D_2__Clostridia;D_3__Clostridiales;D_4__Lachnospiraceae;D_5__Coprococcus 2;D_6__Coprococcus eutactus
369bbf86b13d5924c095aad30bba9af1	36	D_0__Bacteria;D_1__Firmicutes;D_2__Clostridia;D_3__Clostridiales;D_4__Lachnospiraceae;D_5__Blautia;D_6__Blautia schinkii
c0044f57ec04cd70905d690c5b7bd147	37	D_0__Bacteria;D_1__Firmicutes;D_2__Clostridia;D_3__Clostridiales;D_4__Lachnospiraceae;D_5__Coprococcus 2;D_6__Coprococcus 2 sp.
366bb3ddd63d135bec172051cf2cfe0a	38	D_0__Bacteria;D_1__Actinobacteria;D_2__Actinobacteria;D_3__Actinomycetales;D_4__Actinomycetaceae;D_5__Actinomyces;D_6__Actinomyces graevenitzii F0530
25bf7b31746631bbb8582ebe892fe837	39	D_0__Bacteria;D_1__Firmicutes;D_2__Clostridia;D_3__Clostridiales;D_4__Ruminococcaceae;D_5__Ruminococcaceae UCG-014;D_6__Ruminococcaceae UCG-014 sp.
0b53415990b1e4435ba981cc617f6be0	40	D_0__Bacteria;D_1__Firmicutes;D_2__Clostridia;D_3__Clostridiales;D_4__Lachnospiraceae;D_5__Lachnospiraceae UCG-003;D_6__Lachnospiraceae UCG-003 sp.
cd5b7f7211526a4109099a6fd4b01aab	41	D_0__Bacteria;D_1__Firmicutes;D_2__Clostridia;D_3__Clostridiales;D_4__Defluviitaleaceae;D_5__Defluviitaleaceae UCG-011;D_6__Defluviitaleaceae UCG-011 sp.
54886b8e1a829f2bf0f874ea7a002750	42	D_0__Bacteria;D_1__Firmicutes;D_2__Clostridia;D_3__Clostridiales;D_4__Lachnospiraceae;D_5__Acetitomaculum;D_6__Firmicutes bacterium CAG_194_44_15
4e0a8ac6434b87de6ed53d016fd7c87c	43	D_0__Bacteria;D_1__Firmicutes;D_2__Clostridia;D_3__Clostridiales;D_4__Family XIII;D_5__Family XIII AD3011 group;D_6__Family XIII AD3011 group sp.
e35e7d4cf6b6c4837a7bf77ca88c05ca	44	D_0__Bacteria;D_1__Firmicutes;D_2__Clostridia;D_3__Clostridiales;D_4__Ruminococcaceae;D_5__Ruminococcaceae UCG-010;D_6__Ruminococcaceae UCG-010 sp.
989f2970e8c86c75bf4b205be62fd345	45	D_0__Bacteria;D_1__Firmicutes;D_2__Clostridia;D_3__Clostridiales;D_4__Ruminococcaceae;D_5__Ruminiclostridium 5;D_6__Ruminiclostridium 5 sp.
8ee6f70260b29cb40fdff8d4500ae32a	46	D_0__Bacteria;D_1__Firmicutes;D_2__Clostridia;D_3__Clostridiales;D_4__Lachnospiraceae;D_5__Roseburia;D_6__Roseburia hominis A2-183
8d5153b41e59c5ffb5a1fc080eb784cf	47	D_0__Bacteria;D_1__Firmicutes;D_2__Clostridia;D_3__Clostridiales;D_4__Ruminococcaceae;D_5__Ruminococcaceae UCG-004;D_6__Ruminococcaceae UCG-004 sp.
003e253932cf83d92de80661474011ca	48	D_0__Bacteria;D_1__Firmicutes;D_2__Clostridia;D_3__Clostridiales;D_4__Christensenellaceae;D_5__Catabacter;D_6__Christensenella massiliensis
1d49df56b83a383d8b998af9d148f52c	49	D_0__Bacteria;D_1__Firmicutes;D_2__Clostridia;D_3__Clostridiales;D_4__Clostridiaceae 1;D_5__Clostridium sensu stricto 1;D_6__Clostridium sensu stricto 1 sp.
0c410683e68edf42337559941e5d3018	50	D_0__Bacteria;D_1__Firmicutes;D_2__Clostridia;D_3__Clostridiales;D_4__Ruminococcaceae;D_5__Ruminococcaceae UCG-013;D_6__Ruminococcaceae UCG-013 sp.
b5a69fb7a66fdb2bf437bd286b439706	51	D_0__Bacteria;D_1__Bacteroidetes;D_2__Bacteroidia;D_3__Bacteroidales;D_4__Rikenellaceae;D_5__Alistipes;D_6__Alistipes shahii WAL 8301
bc7f6c40d5f8e134763db884ca78cb1d	52	D_0__Bacteria;D_1__Firmicutes;D_2__Clostridia;D_3__Clostridiales;D_4__Lachnospiraceae;D_5__Blautia;D_6__Blautia producta ATCC 27340
9ee9d7f1e7a96963f1ee2668f858fced	53	D_0__Bacteria;D_1__Firmicutes;D_2__Clostridia;D_3__Clostridiales;D_4__Family XI;D_5__Anaerococcus;D_6__Anaerococcus vaginalis ATCC 51170
69b90707f6f3da7941026fbe6a1597ce	54	D_0__Bacteria;D_1__Firmicutes;D_2__Clostridia;D_3__Clostridiales;D_4__Lachnospiraceae;D_5__Lachnospiraceae FCS020 group;D_6__Lachnospiraceae FCS020 group sp.
12cc4c8a5d46fec0b6738bfe7c6c8a08	55	D_0__Bacteria;D_1__Bacteroidetes;D_2__Bacteroidia;D_3__Bacteroidales;D_4__Bacteroidaceae;D_5__Bacteroides;D_6__Bacteroides intestinalis
25394a604bbcd078c80186b300dab8ee	56	D_0__Bacteria;D_1__Firmicutes;D_2__Erysipelotrichia;D_3__Erysipelotrichales;D_4__Erysipelotrichaceae;D_5__Holdemanella;D_6__Holdemanella biformis
8e2daae0f076acb2d186378cb883210a	57	D_0__Bacteria;D_1__Firmicutes;D_2__Clostridia;D_3__Clostridiales;D_4__Ruminococcaceae;D_5__UBA1819;D_6__UBA1819 sp.
5e581b06024ab980e25ee550e0b97247	58	D_0__Bacteria;D_1__Firmicutes;D_2__Clostridia;D_3__Clostridiales;D_4__Christensenellaceae;D_5__Catabacter;D_6__Catabacter hongkongensis
6ba98911efd5b1fa1cbba9f869562cce	59	D_0__Bacteria;D_1__Synergistetes;D_2__Synergistia;D_3__Synergistales;D_4__Synergistaceae;D_5__Cloacibacillus;D_6__Cloacibacillus evryensis
33ba975cdb88b5073a2355ffdf01e9cb	60	D_0__Bacteria;D_1__Actinobacteria;D_2__Actinobacteria;D_3__Bifidobacteriales;D_4__Bifidobacteriaceae;D_5__Bifidobacterium;D_6__Bifidobacterium dentium
08bd43071a06abf56df235fca6655bea	61	D_0__Bacteria;D_1__Firmicutes;D_2__Clostridia;D_3__Clostridiales;D_4__Lachnospiraceae;D_5__[Ruminococcus] torques group;D_6__[Ruminococcus] torques group sp.
24cccadb274fef1f88113e8f019e2a63	62	D_0__Bacteria;D_1__Firmicutes;D_2__Clostridia;D_3__Clostridiales;D_4__Family XIII;D_5__[Eubacterium] nodatum group;D_6__[Eubacterium] nodatum group sp.
edd418053a744b62aa296a5a85039b3a	63	D_0__Bacteria;D_1__Firmicutes;D_2__Clostridia;D_3__Clostridiales;D_4__Ruminococcaceae;D_5__Hydrogenoanaerobacterium;D_6__[Clostridium] methylpentosum
ef1243f7818d1e35c1e968e8539173cf	64	D_0__Bacteria;D_1__Firmicutes;D_2__Clostridia;D_3__Clostridiales;D_4__Ruminococcaceae;D_5__Anaerotruncus;D_6__Anaerotruncus sp. AT3
11b7d5a0dd0446562be236a4a9144c75	65	D_0__Bacteria;D_1__Firmicutes;D_2__Clostridia;D_3__Clostridiales;D_4__Ruminococcaceae;D_5__Ruminiclostridium 9;D_6__Ruminiclostridium 9 sp.
c532c2c02cdb1cec71b6500c5d6c2edf	66	D_0__Bacteria;D_1__Bacteroidetes;D_2__Bacteroidia;D_3__Bacteroidales;D_4__Porphyromonadaceae;D_5__Porphyromonas;D_6__Porphyromonas asaccharolytica
d515ae0a0b58aa13869a5966a80c98a9	67	D_0__Bacteria;D_1__Firmicutes;D_2__Clostridia;D_3__Clostridiales;D_4__Lachnospiraceae
c84d13308b8608a006759b82fcb5e4ac	68	D_0__Bacteria;D_1__Firmicutes;D_2__Clostridia;D_3__Clostridiales;D_4__Lachnospiraceae;D_5__Blautia;D_6__Blautia hydrogenotrophica
7a6dba47692f821cabeaf266b6b36593	69	D_0__Bacteria;D_1__Firmicutes;D_2__Negativicutes;D_3__Selenomonadales;D_4__Veillonellaceae;D_5__Dialister;D_6__Dialister pneumosintes
4bdbaae586dedec92168f93266de0979	70	D_0__Bacteria;D_1__Firmicutes;D_2__Clostridia;D_3__Clostridiales;D_4__Christensenellaceae;D_5__Christensenellaceae R-7 group;D_6__Christensenellaceae R-7 group sp.
e502ebea2a54a6f839d310d6d57e7d47	71	D_0__Bacteria;D_1__Fusobacteria;D_2__Fusobacteriia;D_3__Fusobacteriales;D_4__Fusobacteriaceae;D_5__Fusobacterium;D_6__Fusobacterium nucleatum
0df6c802966e8670279671824da4f10a	72	D_0__Bacteria;D_1__Firmicutes;D_2__Bacilli;D_3__Lactobacillales;D_4__Lactobacillaceae;D_5__Lactobacillus;D_6__Lactobacillus gasseri ATCC 33323
6b5c5532185593c41966b2173ea9df1c	73	D_0__Bacteria;D_1__Firmicutes;D_2__Clostridia;D_3__Clostridiales;D_4__Lachnospiraceae;D_5__Enterocloster;D_6__Enterocloster lavalensis
07699fa14cb8970eee5e8dda19dd5dbe	74	D_0__Bacteria;D_1__Firmicutes;D_2__Clostridia;D_3__Clostridiales;D_4__Lachnospiraceae;D_5__Eisenbergiella;D_6__Eisenbergiella massiliensis
05dbbf0301a9625e1f1a41470a92f7fe	75	D_0__Bacteria;D_1__Firmicutes;D_2__Clostridia;D_3__Clostridiales;D_4__Lachnospiraceae;D_5__Anaerostipes;D_6__Anaerostipes caccae
f479c23321346918723839e33a3544f4	76	D_0__Bacteria;D_1__Firmicutes;D_2__Clostridia;D_3__Clostridiales;D_4__Ruminococcaceae;D_5__UBA1819;D_6__UBA1819 sp.
4912cd4c1f9a773f88a73c258c25c825	77	D_0__Bacteria;D_1__Firmicutes;D_2__Clostridia;D_3__Clostridiales;D_4__Lachnospiraceae;D_5__[Eubacterium] fissicatena group;D_6__[Eubacterium] fissicatena group sp.
58bd181f757283f5a4ceebdf90ff6243	78	D_0__Bacteria;D_1__Firmicutes;D_2__Clostridia;D_3__Clostridiales;D_4__Lachnospiraceae;D_5__Sellimonas;D_6__Sellimonas intestinalis
da8644094f1d480f3b3a6a03a7027ab4	79	D_0__Bacteria;D_1__Firmicutes;D_2__Clostridia;D_3__Clostridiales;D_4__Lachnospiraceae;D_5__Hungatella;D_6__Hungatella effluvii
a248d70e41d75f4773ef7c94e831a21a	80	D_0__Bacteria;D_1__Firmicutes;D_2__Clostridia;D_3__Clostridiales;D_4__Lachnospiraceae;D_5__Faecalimonas;D_6__Faecalimonas umbilicata
47f770032218f91b352999ff1f663807	81	D_0__Bacteria;D_1__Firmicutes;D_2__Clostridia;D_3__Clostridiales;D_4__Lachnospiraceae;D_5__Lachnoclostridium;D_6__Lachnoclostridium pacaense
52573485a4521e007e4c5217fc5d7c68	82	D_0__Bacteria;D_1__Firmicutes;D_2__Clostridia;D_3__Clostridiales;D_4__Lachnospiraceae;D_5__Anaerotignum;D_6__Anaerotignum aminivorans
1f0532e025d966a685fd0d1f3144bc8a	83	D_0__Bacteria;D_1__Firmicutes;D_2__Clostridia;D_3__Clostridiales;D_4__Peptostreptococcaceae;D_5__Peptostreptococcus;D_6__Peptostreptococcus stomatis
5fbc483f79cd97d3a7253931f37c33e8	84	D_0__Bacteria;D_1__Firmicutes;D_2__Clostridia;D_3__Clostridiales;D_4__Ruminococcaceae;D_5__Flavonifractor;D_6__Flavonifractor plautii
7af6fc12809fdafab918881f836460f8	85	D_0__Bacteria;D_1__Firmicutes;D_2__Clostridia;D_3__Clostridiales;D_4__Lachnospiraceae;D_5__Tyzzerella 4;D_6__Tyzzerella 4 sp.
a663a01aeb4dbb88bbe0a9840e8f64dc	86	D_0__Bacteria;D_1__Firmicutes;D_2__Erysipelotrichia;D_3__Erysipelotrichales;D_4__Erysipelotrichaceae;D_5__Erysipelatoclostridium;D_6__Erysipelatoclostridium ramosum
d46e2205f0c6ecf67b51f83d111c509c	87	D_0__Bacteria;D_1__Proteobacteria;D_2__Gammaproteobacteria;D_3__Enterobacteriales;D_4__Enterobacteriaceae;D_5__Escherichia-Shigella;D_6__Escherichia-Shigella sp.
c24e0e391aa836b5eae25567c7eb89ee	88	D_0__Bacteria;D_1__Firmicutes;D_2__Clostridia;D_3__Clostridiales;D_4__Lachnospiraceae;D_5__[Ruminococcus] gnavus group;D_6__[Ruminococcus] gnavus group sp.
67e8859e108281ee7971084bfa759522	89	D_0__Bacteria;D_1__Firmicutes;D_2__Clostridia;D_3__Clostridiales;D_4__Lachnospiraceae;D_5__Lachnoclostridium;D_6__Lachnoclostridium sp.
c67445ed68d61f49e41b7bdd1de019fb	90	D_0__Bacteria;D_1__Firmicutes;D_2__Clostridia;D_3__Clostridiales;D_4__Lachnospiraceae;D_5__Lachnoclostridium;D_6__Lachnoclostridium sp.
* The ID of each amplicon sequence variant (ASV)
$ Biomarkers are denoted by ASVs annotated to species and other differential ASVs are denoted by node numbers accordingly
† Taxonomic information of each ASV
