# Supplementary material for: Identification of microbial markers across populations in early detection of colorectal cancer
Source: Nat Commun. 2021 May 24;12:3063. doi: 10.1038/s41467-021-23265-y (PMC8144394; doi:10.1038/s41467-021-23265-y)
Supplement: Supplementary file 12 — Supplementary Data 10 [file 41467_2021_23265_MOESM12_ESM.xlsx]

## Sheet: Sheet1
Supplementary Data 10 | The input features of RF model for validation cohort2.
Feature	Taxon†	Biomarker Ranks$
6ac5f281cb93672cf43bdb395b827054	D_0__Bacteria;D_1__Firmicutes;D_2__Clostridia;D_3__Clostridiales;D_4__Family XI;D_5__Parvimonas;D_6__Parvimonas micra	1
5a3ec07a8739fa30849834b48e1c6b74	D_0__Bacteria;D_1__Bacteroidetes;D_2__Bacteroidia;D_3__Bacteroidales;D_4__Bacteroidaceae;D_5__Bacteroides;D_6__Bacteroides salyersiae	2
ba49447702f902b934e7e646f56aa819	D_0__Bacteria;D_1__Firmicutes;D_2__Bacilli;D_3__Lactobacillales;D_4__Streptococcaceae;D_5__Streptococcus;D_6__Streptococcus thermophilus	3
9115ccbcf9ebb5f225954503c5acc6ef	D_0__Bacteria;D_1__Bacteroidetes;D_2__Bacteroidia;D_3__Bacteroidales;D_4__Bacteroidaceae;D_5__Bacteroides;D_6__Bacteroides dorei	4
76dc746350ee8c58edb7e67f061671c9	D_0__Bacteria;D_1__Firmicutes;D_2__Bacilli;D_3__Lactobacillales;D_4__Streptococcaceae;D_5__Streptococcus;D_6__Streptococcus parasanguinis	5
5b2b005daccfd8e1b5615a4591d2c560	D_0__Bacteria;D_1__Bacteroidetes;D_2__Bacteroidia;D_3__Bacteroidales;D_4__Bacteroidaceae;D_5__Bacteroides;D_6__Bacteroides fragilis	6
a7e57d07a1297a2b146c15152d33839f	D_0__Bacteria;D_1__Bacteroidetes;D_2__Bacteroidia;D_3__Bacteroidales;D_4__Bacteroidaceae;D_5__Bacteroides;D_6__Bacteroides fragilis	7
81c18589ea3c9a2578d1005a1c8f5205	D_0__Bacteria;D_1__Bacteroidetes;D_2__Bacteroidia;D_3__Bacteroidales;D_4__Bacteroidaceae;D_5__Bacteroides;D_6__Bacteroides mediterraneensis	8
9903d1be07be937bf27404df50279f3f	D_0__Bacteria;D_1__Firmicutes;D_2__Clostridia;D_3__Clostridiales;D_4__Lachnospiraceae;D_5__Blautia;D_6__Blautia obeum	9
08dcaa7672ded784b63d032d4dcda40d	D_0__Bacteria;D_1__Bacteroidetes;D_2__Bacteroidia;D_3__Bacteroidales;D_4__Bacteroidaceae;D_5__Bacteroides;D_6__Bacteroides thetaiotaomicron	10
cf53213db9fc28f8675dc2ea9d29cb5a	D_0__Bacteria;D_1__Bacteroidetes;D_2__Bacteroidia;D_3__Bacteroidales;D_4__Bacteroidaceae;D_5__Bacteroides;D_6__Bacteroides fragilis	11
98239c3d38b7d78486f9e2b18bdb8813	D_0__Bacteria;D_1__Firmicutes;D_2__Bacilli;D_3__Lactobacillales;D_4__Streptococcaceae;D_5__Streptococcus;D_6__Streptococcus salivarius	12
eccdc76ce33755cf8eb7a72f375f6037	D_0__Bacteria;D_1__Bacteroidetes;D_2__Bacteroidia;D_3__Bacteroidales;D_4__Bacteroidaceae;D_5__Bacteroides;D_6__Bacteroides thetaiotaomicron	13
c41e2d1a123bfe5908f2e1cb4659ed13	D_0__Bacteria;D_1__Firmicutes;D_2__Bacilli;D_3__Lactobacillales;D_4__Streptococcaceae;D_5__Streptococcus;D_6__Streptococcus mitis	14
7850c21649639279a3e5a5cd73941d99	D_0__Bacteria;D_1__Firmicutes;D_2__Clostridia;D_3__Clostridiales;D_4__Ruminococcaceae;D_5__Ruminococcaceae UCG-002;D_6__Ruminococcaceae UCG-002 sp.	15
278665315ddb64da35c07d09fe2b607f	D_0__Bacteria;D_1__Bacteroidetes;D_2__Bacteroidia;D_3__Bacteroidales;D_4__Bacteroidaceae;D_5__Bacteroides;D_6__Bacteroides xylanisolvens	16
42fb4af93483f167eeda93a99f513fad	D_0__Bacteria;D_1__Firmicutes;D_2__Clostridia;D_3__Clostridiales;D_4__Lachnospiraceae;D_5__Blautia;D_6__Blautia luti	17
c1e523a5f35320a2822e193046dca76a	D_0__Bacteria;D_1__Firmicutes;D_2__Clostridia;D_3__Clostridiales;D_4__Ruminococcaceae;D_5__Ruminiclostridium 5;D_6__Ruminiclostridium 5 sp.	18
f642560408afe12d2148e0e89877e4df	D_0__Bacteria;D_1__Firmicutes;D_2__Clostridia;D_3__Clostridiales;D_4__Ruminococcaceae;D_5__Ruminiclostridium 5;D_6__Ruminiclostridium 5 sp.	19
82fc0e22717c99b9a8ae963ad1a16079	D_0__Bacteria;D_1__Bacteroidetes;D_2__Bacteroidia;D_3__Bacteroidales;D_4__Bacteroidaceae;D_5__Bacteroides;D_6__Bacteroides uniformis	20
87c6698d76c72799ba341fa707e089de	D_0__Bacteria;D_1__Firmicutes;D_2__Clostridia;D_3__Clostridiales;D_4__Lachnospiraceae;D_5__Blautia;D_6__Blautia luti	21
735e46383d40a201388b5d0e6787c993	D_0__Bacteria;D_1__Bacteroidetes;D_2__Bacteroidia;D_3__Bacteroidales;D_4__Bacteroidaceae;D_5__Bacteroides;D_6__Bacteroides mediterraneensis	22
5d077195f837112baeadf189c6c8e2ec	D_0__Bacteria;D_1__Firmicutes;D_2__Clostridia;D_3__Clostridiales;D_4__Lachnospiraceae;D_5__Blautia;D_6__Blautia luti	23
2c33c67e2340a7764a0575be00a59e71	D_0__Bacteria;D_1__Firmicutes;D_2__Clostridia;D_3__Clostridiales;D_4__Lachnospiraceae;D_5__Blautia;D_6__Blautia sp.	24
f61a98e40f6040777d3881edaf8d7323	D_0__Bacteria;D_1__Firmicutes;D_2__Bacilli;D_3__Lactobacillales;D_4__Streptococcaceae;D_5__Streptococcus;D_6__Streptococcus koreensis	25
a846983d01ffef228c91b0e781df0398	D_0__Bacteria;D_1__Bacteroidetes;D_2__Bacteroidia;D_3__Bacteroidales;D_4__Bacteroidaceae;D_5__Bacteroides;D_6__Bacteroides mediterraneensis	26
16c2dfcc59d66a23e73cbc2b2a52db14	D_0__Bacteria;D_1__Firmicutes;D_2__Clostridia;D_3__Clostridiales;D_4__Lachnospiraceae;D_5__Blautia;D_6__Blautia luti	27
b97cd5bd4554ed9dc74ed38d277cab31	D_0__Bacteria;D_1__Firmicutes;D_2__Clostridia;D_3__Clostridiales;D_4__Lachnospiraceae;D_5__Blautia;D_6__Blautia luti	28
b40b687248e7449868457f6a75b329b9	D_0__Bacteria;D_1__Firmicutes;D_2__Clostridia;D_3__Clostridiales;D_4__Lachnospiraceae;D_5__Blautia;D_6__Ruminococcus sp. Marseille-P328	29
d18ca51bc3d6557006339dc557c23f78	D_0__Bacteria;D_1__Firmicutes;D_2__Clostridia;D_3__Clostridiales;D_4__Lachnospiraceae;D_5__Blautia;D_6__Ruminococcus sp. 5_1_39BFAA	30
8bde713983822fdc5c6efa99041060de	D_0__Bacteria;D_1__Firmicutes;D_2__Clostridia;D_3__Clostridiales;D_4__Lachnospiraceae;D_5__Blautia;D_6__Blautia luti	31
†Taxonomic information of each ASV
$ The ranks of biomarkers (31 ASVs)
