# Supplementary material for: Identification of microbial markers across populations in early detection of colorectal cancer
Source: Nat Commun. 2021 May 24;12:3063. doi: 10.1038/s41467-021-23265-y (PMC8144394; doi:10.1038/s41467-021-23265-y)
Supplement: Supplementary file 13 — Supplementary Data 11 [file 41467_2021_23265_MOESM13_ESM.xlsx]

## Sheet: Sheet1
Supplementary Data 11 | Differentially abundant pathways between control and adenoma (P < 0.05)
Pathway	Annotation	Surperclass§	pvalue-FR‡	pvalue-US2‡	pvalue-CA‡	pvalue-meta#	GFOLD-meta$
PWY-5677	succinate fermentation to butanoate	Fermentation	0.503043	0.182309	0.717189	0.0216003	0.035523
P461-PWY	hexitol fermentation to lactate, formate, ethanol and acetate	Fermentation	0.00522929	0.0675826	0.395267	0.0238247	-0.0800744
PWY-5022	4-aminobutanoate degradation V	Amine and Polyamine Degradation	0.0694665	0.137614	0.795846	0.00878815	0.0684103
LACTOSECAT-PWY	lactose and galactose degradation I	Carbohydrate Biosynthesis/Degradation	0.0720937	0.0737253	0.728265	0.000804702	-0.118376
PWY-7371	1,4-dihydroxy-6-naphthoate biosynthesis II	Cofactor, Prosthetic Group, Electron Carrier, and Vitamin Biosynthesis	0.610295	0.211347	0.304177	0.0491071	-0.00683558
HEXITOLDEGSUPER-PWY	superpathway of hexitol degradation (bacteria)	Secondary Metabolite Biosynthesis/Degradation	0.00483493	0.190757	0.283778	0.0186235	-0.0559667
PWY0-1241	ADP-L-glycero-beta-D-manno-heptose biosynthesis	Carbohydrate Biosynthesis/Degradation	0.139297	0.17569	0.807275	0.00300727	0.0801998
SO4ASSIM-PWY	assimilatory sulfate	Inorganic Nutrient Metabolism	0.0064269	0.876473	0.970516	0.0481823	0.0435882
PWY-6263	superpathway of menaquinol-8 biosynthesis II	Cofactor, Prosthetic Group, Electron Carrier, and Vitamin Biosynthesis	0.581104	0.20816	0.347828	0.0483268	-0.00406242
PWY-6478	GDP-D-glycero-alpha-D-manno-heptose biosynthesis	Carbohydrate Biosynthesis/Degradation	0.0482194	0.809398	0.864994	0.00165134	0.0419791
PWY-7220	adenosine deoxyribonucleotides de novo biosynthesis II	Nucleoside and Nucleotide Biosynthesis/Degradation	0.0761866	0.555781	0.482517	0.00799832	0.00541736
PWY-6609	adenine and adenosine salvage III	Nucleoside and Nucleotide Biosynthesis/Degradation	0.214037	0.140477	0.371077	0.0207773	-0.00975227
ASPASN-PWY	superpathway of L-aspartate and L-asparagine biosynthesis	Amino Acid Biosynthesis/Degradation	0.339009	0.14074	0.00237996	0.0234733	-0.0134657
GLYCOLYSIS-E-D	superpathway of glycolysis and the Entner-Doudoroff pathway	Others	0.0116361	0.0771684	0.599689	0.0187432	0.0305483
PRPP-PWY	superpathway of histidine, purine, and pyrimidine biosynthesis	Others	0.0247682	0.121837	0.662735	0.0264838	0.030763
PWY-6126	superpathway of adenosine nucleotides de novo biosynthesis II	Nucleoside and Nucleotide Biosynthesis/Degradation	0.198911	0.224448	0.529782	0.0185891	0.00302271
PWY-4984	urea cycle	Inorganic Nutrient Metabolism	0.347589	0.405531	0.970516	0.0127106	0.0442475
P162-PWY	L-glutamate degradation V (via hydroxyglutarate)	Amino Acid Biosynthesis/Degradation	0.0894953	0.49441	0.652044	0.00312254	0.0419861
PWY-5345	superpathway of L-methionine biosynthesis (by sulfhydrylation)	Amino Acid Biosynthesis/Degradation	0.00847583	0.210992	0.264326	0.00746894	0.0760525
PWY0-1261	anhydromuropeptides recycling I	Secondary Metabolite Biosynthesis/Degradation	0.00982413	0.521672	0.118817	0.00183531	-0.0130683
PWY-7392	taxadiene biosynthesis (engineered)	Secondary Metabolite Biosynthesis/Degradation	0.421112	0.0200825	0.652044	0.0316838	0.0406832
PWY-7222	guanosine deoxyribonucleotides de novo biosynthesis II	Nucleoside and Nucleotide Biosynthesis/Degradation	0.0761866	0.555781	0.482517	0.00799832	0.00541736
PWY-3781	aerobic respiration I (cytochrome c)	Electron Transfer	0.0644477	0.935143	0.923442	0.00710996	0.0417173
PWY-7374	1,4-dihydroxy-6-naphthoate biosynthesis I	Cofactor, Prosthetic Group, Electron Carrier, and Vitamin Biosynthesis	0.406672	0.210337	NA	0.000221198	0.0631581
PWY-5507	adenosylcobalamin biosynthesis I (anaerobic)	Cofactor, Prosthetic Group, Electron Carrier, and Vitamin Biosynthesis	0.369635	0.902416	0.491663	0.0457376	0.0385252
PWY-5182	toluene degradation II (aerobic) (via 4-methylcatechol)	Aromatic Compound Degradation	0.32224	0.960745	0.958731	0.00120956	-0.0323976
PWY-5180	toluene degradation I (aerobic) (via o-cresol)	Aromatic Compound Degradation	0.32224	0.960745	0.958731	0.00120956	-0.0323976
§ surperclass of pathway
‡ Single-study P-value calculated by a two-sided Wilcoxon rank-sum test
# Meta-analysis P-value calculated by a two-sided blocked Wilcoxon rank-sum test (n=558 independent observations)
$ Mean of generalized fold changes across studies, GFOLD-meta >0: pathways enriched in adenoma compared with control; <0: pathways enriched in control compared with adenoma
