# Supplementary material for: Identification of microbial markers across populations in early detection of colorectal cancer
Source: Nat Commun. 2021 May 24;12:3063. doi: 10.1038/s41467-021-23265-y (PMC8144394; doi:10.1038/s41467-021-23265-y)
Supplement: Supplementary file 14 — Supplementary Data 12 [file 41467_2021_23265_MOESM14_ESM.xlsx]

## Sheet: Sheet1
Supplementary Data 12 | Differentially abundant pathways between adenoma and cancer (P < 0.05)
Pathway	Annotation	Surperclass§	pvalue-FR‡	pvalue-US1‡	pvalue-US2‡	pvalue-CA‡	pvalue-meta#	GFOLD-meta$
P164-PWY	purine nucleobases degradation I (anaerobic)	Nucleoside and Nucleotide Biosynthesis/Degradation	0.0868578	0.116832	0.0169028	0.325527	0.00778872	0.0304631
PWY-7013	(S)-propane-1,2-diol degradation	Fermentation	0.00202934	0.0340564	0.000225438	0.0536853	3.68856e-08	0.250075
PWY-7377	cob(II)yrinate a,c-diamide biosynthesis I (early cobalt insertion)	Cofactor, Prosthetic Group, Electron Carrier, and Vitamin Biosynthesis	0.14509	0.767788	0.0701961	0.695215	0.0220407	0.1194
TEICHOICACID-PWY	poly(glycerol phosphate) wall teichoic acid biosynthesis	Cell Structure Biosynthesis	0.559342	0.20072	0.369307	0.040595	0.0410015	-0.0646997
PWY-6588	pyruvate fermentation to acetone	Fermentation	0.0361814	0.119925	0.0614268	0.599689	0.0460156	0.0232973
PWY-5677	succinate fermentation to butanoate	Fermentation	0.0320374	0.728019	0.0276235	0.19073	0.00124117	0.0925798
PWY-5845	superpathway of menaquinol-9 biosynthesis	Cofactor, Prosthetic Group, Electron Carrier, and Vitamin Biosynthesis	0.127064	0.00508211	0.0549232	0.911709	0.00250793	0.158478
PWY-5705	allantoin degradation to glyoxylate III	Amine and Polyamine Degradation	0.0469279	0.0797851	0.0689386	0.935192	0.00402223	0.0883403
CENTFERM-PWY	pyruvate fermentation to butanoate	Fermentation	0.156235	0.00954717	0.618735	0.437641	0.0356511	0.127932
PWY-5097	L-lysine biosynthesis VI	Amino Acid Biosynthesis/Degradation	0.0290217	0.0513216	0.980425	0.0656713	0.0306595	-0.0142972
GLUCARDEG-PWY	D-glucarate degradation I	Carboxylate Degradation	0.0135968	0.361739	0.107134	0.290472	0.00633679	0.136263
ALL-CHORISMATE-PWY	superpathway of chorismate metabolism	Others	0.127064	0.00293828	0.334487	0.78446	0.0159418	0.200276
PWY-5913	partial TCA cycle (obligate autotrophs)	TCA cycle	0.0550774	0.0867926	0.341798	0.946956	0.035707	0.04696
PWY-5022	4-aminobutanoate degradation V	Amine and Polyamine Degradation	0.319285	0.0363371	0.010507	0.297272	0.00044433	0.111111
PWY490-3	nitrate reduction VI (assimilatory)	Inorganic Nutrient Metabolism	0.0276077	0.00672993	0.204455	0.673495	0.00308577	-0.0864141
PWY-5918	superpathway of heme b biosynthesis from glutamate	Cofactor, Prosthetic Group, Electron Carrier, and Vitamin Biosynthesis	0.712908	0.136363	0.00135452	0.0904904	3.09993e-05	0.150375
PWY-6895	superpathway of thiamine diphosphate biosynthesis II	Cofactor, Prosthetic Group, Electron Carrier, and Vitamin Biosynthesis	0.00628233	0.196141	0.340521	0.455297	0.00545257	0.0567479
PWY-6478	GDP-D-glycero-alpha-D-manno-heptose biosynthesis	Carbohydrate Biosynthesis/Degradation	0.787289	0.00259745	0.0885566	0.739399	0.0175024	-0.0521407
HISDEG-PWY	L-histidine degradation I	Amino Acid Biosynthesis/Degradation	0.117576	0.182862	0.975407	0.00333861	0.0365441	0.131869
PWY-5850	superpathway of menaquinol-6 biosynthesis I	Cofactor, Prosthetic Group, Electron Carrier, and Vitamin Biosynthesis	0.127064	0.00551107	0.0524265	0.911709	0.00245392	0.157967
PWY-6471	peptidoglycan biosynthesis IV (Enterococcus faecium)	Cell Structure Biosynthesis	0.00299589	0.170261	0.877501	0.12597	0.0227944	-0.055459
HEMESYN2-PWY	heme b biosynthesis II (oxygen-independent)	Cofactor, Prosthetic Group, Electron Carrier, and Vitamin Biosynthesis	0.458807	0.13985	0.0176101	0.290472	0.00124061	0.11257
REDCITCYC	TCA cycle VI (Helicobacter)	TCA cycle	0.82527	0.00884315	0.652833	0.211561	0.0491422	0.106878
PWY-5667	CDP-diacylglycerol biosynthesis I	Fatty Acid and Lipid Biosynthesis/Degradation	0.0147563	0.0652129	0.747842	0.0351366	0.0491689	-0.0164471
PWY-7003	glycerol degradation to butanol	Fermentation	0.0886806	0.196141	0.144576	0.982307	0.0293362	0.106355
PWY-5896	superpathway of menaquinol-10 biosynthesis	Cofactor, Prosthetic Group, Electron Carrier, and Vitamin Biosynthesis	0.127064	0.00551107	0.0524265	0.911709	0.00245392	0.157967
HEME-BIOSYNTHESIS-II	heme b biosynthesis I (aerobic)	Cofactor, Prosthetic Group, Electron Carrier, and Vitamin Biosynthesis	0.606459	0.123082	0.00138442	0.0823572	2.86576e-05	0.160575
PWY-6891	thiazole biosynthesis II (aerobic bacteria)	Cofactor, Prosthetic Group, Electron Carrier, and Vitamin Biosynthesis	0.00478774	0.341389	0.0144172	0.559231	0.00063518	0.0845746
PWY0-1415	superpathway of heme b biosynthesis from uroporphyrinogen-III	Cofactor, Prosthetic Group, Electron Carrier, and Vitamin Biosynthesis	0.358917	0.196141	0.182489	0.149449	0.0103468	0.133082
PWY-6749	CMP-legionaminate biosynthesis I	Carbohydrate Biosynthesis/Degradation	0.0312593	0.0513216	0.189608	0.911709	0.0116212	-0.0805435
PWY-5971	palmitate biosynthesis II (bacteria and plant cytoplasm)	Fatty Acid and Lipid Biosynthesis/Degradation	0.22937	0.963365	0.0144172	0.379036	0.0244455	-0.0239208
FAO-PWY	fatty acid beta-oxidation I (generic)	Fatty Acid and Lipid Biosynthesis/Degradation	0.374543	0.00597245	0.469758	0.549327	0.0175925	0.152735
P163-PWY	L-lysine fermentation to acetate and butanoate	Amino Acid Biosynthesis/Degradation	4.28683e-06	0.921596	0.00421077	0.0260775	8.46945e-06	0.188228
PWY-6590	superpathway of Clostridium acetobutylicum acidogenic fermentation	Fermentation	0.168018	0.00954717	0.614307	0.428963	0.0363369	0.125875
PWY0-1319	CDP-diacylglycerol biosynthesis II	Fatty Acid and Lipid Biosynthesis/Degradation	0.0147563	0.0652129	0.747842	0.0351366	0.0491689	-0.0164471
P162-PWY	L-glutamate degradation V (via hydroxyglutarate)	Amino Acid Biosynthesis/Degradation	0.00166202	0.442665	0.0724453	0.00666888	1.72578e-05	0.182445
PWY-6545	pyrimidine deoxyribonucleotides de novo biosynthesis III	Nucleoside and Nucleotide Biosynthesis/Degradation	0.68386	0.81836	0.0108151	0.946956	0.0118646	-0.00634386
PWY-6151	S-adenosyl-L-methionine cycle I	Amino Acid Biosynthesis/Degradation	0.0102919	0.296816	0.70722	0.137323	0.0221694	-0.0292997
PWY-5862	superpathway of demethylmenaquinol-9 biosynthesis	Cofactor, Prosthetic Group, Electron Carrier, and Vitamin Biosynthesis	NA	0.00508211	0.0485719	0.935192	0.006137	0.110571
PWY0-1533	methylphosphonate degradation I	Inorganic Nutrient Metabolism	0.296028	0.0482651	NA	0.195791	0.00868163	0.121722
PWY-5860	superpathway of demethylmenaquinol-6 biosynthesis I	Cofactor, Prosthetic Group, Electron Carrier, and Vitamin Biosynthesis	NA	0.00573758	0.0460452	0.935192	0.00599899	0.110313
§ surperclass of pathway
‡ Single-study P-value calculated by a two-sided Wilcoxon rank-sum test
# Meta-analysis P-value calculated by a two-sided blocked Wilcoxon rank-sum test (n=558 independent observations)
$ Mean of generalized fold changes across studies, GFOLD-meta >0: pathways enriched in cancer compared with adenoma; <0: pathways enriched in adenoma compared with cancer
