# Supplementary material for: Identification of microbial markers across populations in early detection of colorectal cancer
Source: Nat Commun. 2021 May 24;12:3063. doi: 10.1038/s41467-021-23265-y (PMC8144394; doi:10.1038/s41467-021-23265-y)
Supplement: Supplementary file 15 — Supplementary Data 13 [file 41467_2021_23265_MOESM15_ESM.xlsx]

## Sheet: Sheet1
Supplementary Data 13 | Average distribution of each ASV of healthy subjects and adenoma patients.
ASV ID			2740cf2417c92847cc298cbd71dd1fcd‡		410e1eaa1468a3d40595898f671ba0b3		94928715987dcb9638dd5c0e8f9b20f4		aae4c4ed528ae16ec417df816699cfdb		f50508546ae13143015f8c4cb976d0e4
Function	Annotation		Control	Adenoma	Control	Adenoma	Control	Adenoma	Control	Adenoma	Control	Adenoma
ASPASN-PWY	superpathway of L-aspartate and L-asparagine biosynthesis	contribution†	0.000593277	0.0010456	0.0119036	0.0232717	0.000203276	0.000240273	0.0019523	0.00168782	0.00345106	0.00498739
		rank#	174	131	24	7	220	219	97	103	65	51
GLYCOLYSIS-E-D	superpathway of glycolysis and the Entner-Doudoroff pathway	contribution	0.000403193	0.00114716	0.00863148	0.0200621	0.000596136	0.000493945	0.0013874	0.00128929	0.0042737	0.00615449
		rank	200	133	32	11	182	184	126	121	58	43
HEXITOLDEGSUPER-PWY	superpathway of hexitol degradation (bacteria)	contribution	0.000388314	0.00125103	0.00823288	0.0105644	0.000523762	0.000456946	0.00104532	0.000743858	0.0033047	0.00313426
		rank	196	117	29	26	183	185	134	156	65	65
LACTOSECAT-PWY	lactose and galactose degradation I	contribution	NA	NA	NA	NA	NA	NA	NA	NA	NA	NA
		rank	38	38	38	38	38	38	38	38	38	38
P162-PWY	L-glutamate degradation V (via hydroxyglutarate)	contribution	0.00198571	0.0103424	NA	NA	0.000637255	0.000659999	NA	NA	0.00366326	0.00439869
		rank	69	22	134	134	105	113	134	134	49	48
P461-PWY	hexitol fermentation to lactate, formate, ethanol and acetate	contribution	0.000312109	0.000910459	0.00881126	0.0113317	0.000446214	0.000417183	0.000971773	0.000742398	0.00246931	0.00258079
		rank	203	139	28	23	189	185	141	156	77	71
PRPP-PWY	superpathway of histidine, purine, and pyrimidine biosynthesis	contribution	0.000658088	0.00129357	0.0109972	0.0208565	0.000702521	0.000578328	0.00143049	0.00130229	0.00301013	0.00527875
		rank	175	127	26	10	169	178	124	126	74	52
PWY0-1241	ADP-L-glycero-beta-D-manno-heptose biosynthesis	contribution	0.0111824	0.022622	NA	NA	0.00522854	0.0032213	NA	NA	NA	NA
		rank	16	9	59	59	28	32	59	59	59	59
PWY0-1261	anhydromuropeptides recycling I	contribution	0.000602215	0.00127329	0.0161514	0.0350799	0.000335688	0.000423438	0.00204681	0.00213096	0.00255212	0.00646199
		rank	173	126	13	4	201	191	100	93	93	45
PWY-3781	aerobic respiration I (cytochrome c)	contribution	0.000511039	0.000247148	0.013623	0.0287071	0.00261783	0.00120894	0.00162033	0.00171519	0.00168884	0.00431815
		rank	139	173	15	6	65	98	89	77	85	45
PWY-4984	urea cycle	contribution	0.000770918	0.00212562	0.0136183	0.0193519	0.00126547	0.000630042	0.00160418	0.00149783	0.00428999	0.00515836
		rank	165	98	18	12	131	170	117	121	62	53
PWY-5022	4-aminobutanoate degradation V	contribution	0.0014275	0.00297629	NA	NA	NA	NA	NA	NA	NA	NA
		rank	61	50	89	89	89	89	89	89	89	89
PWY-5180	toluene degradation I (aerobic) (via o-cresol)	contribution	NA	NA	0.0137836	0.0273602	NA	NA	0.00158404	0.00150936	0.0058153	0.00608798
		rank	147	147	17	10	147	147	81	74	36	34
PWY-5182	toluene degradation II (aerobic) (via 4-methylcatechol)	contribution	NA	NA	0.0137836	0.0273602	NA	NA	0.00158404	0.00150936	0.0058153	0.00608798
		rank	147	147	17	10	147	147	81	74	36	34
PWY-5345	superpathway of L-methionine biosynthesis (by sulfhydrylation)	contribution	0.000356504	0.000814403	0.0112356	0.0209332	0.000459579	0.000450592	0.00173215	0.00145547	0.00273486	0.00518269
		rank	195	147	25	11	179	182	105	113	79	48
PWY-5507	adenosylcobalamin biosynthesis I (anaerobic)	contribution	0.000956215	0.00150557	0.0133019	0.0459232	0.000327901	0.000244687	0.00208213	0.00248365	0.00493698	0.00672431
		rank	133	108	20	3	181	191	96	82	47	36
PWY-5677	succinate fermentation to butanoate	contribution	0.00124245	0.00284745	NA	NA	NA	NA	NA	NA	NA	NA
		rank	67	48	88	88	88	88	88	88	88	88
PWY-6126	superpathway of adenosine nucleotides de novo biosynthesis II	contribution	0.000726472	0.00122987	0.00954096	0.0178688	0.00064867	0.000626097	0.00149455	0.00126801	0.00304921	0.00437099
		rank	170	131	28	13	179	170	122	126	75	57
PWY-6263	superpathway of menaquinol-8 biosynthesis II	contribution	0.000716662	0.00208954	0.0123158	0.025145	0.000728901	0.00122203	0.00119085	0.00133678	0.00197998	0.00366644
		rank	153	91	21	6	150	128	124	120	95	62
PWY-6478	GDP-D-glycero-alpha-D-manno-heptose biosynthesis	contribution	0.00544146	0.00709829	NA	NA	0.00536275	0.0042176	NA	NA	NA	NA
		rank	38	32	58	58	39	43	58	58	58	58
PWY-6609	adenine and adenosine salvage III	contribution	0.000188137	0.000340846	0.00917076	0.0170811	0.000630593	0.000592024	0.00141147	0.00120389	0.00386899	0.00616215
		rank	228	203	27	16	172	171	125	122	58	38
PWY-7220	adenosine deoxyribonucleotides de novo biosynthesis II	contribution	0.00116578	0.00186348	0.00934454	0.0170257	0.000624165	0.000614731	0.00140997	0.00120933	0.00191746	0.00316621
		rank	132	100	30	12	172	165	124	122	98	68
PWY-7222	guanosine deoxyribonucleotides de novo biosynthesis II	contribution	0.00116578	0.00186348	0.00934454	0.0170257	0.000624165	0.000614731	0.00140997	0.00120933	0.00191746	0.00316621
		rank	132	100	30	12	172	165	124	122	98	68
PWY-7371	1,4-dihydroxy-6-naphthoate biosynthesis II	contribution	NA	NA	NA	NA	NA	NA	NA	NA	NA	NA
		rank	12	12	12	12	12	12	12	12	12	12
PWY-7374	1,4-dihydroxy-6-naphthoate biosynthesis I	contribution	NA	NA	NA	NA	NA	NA	NA	NA	NA	NA
		rank	12	12	12	12	12	12	12	12	12	12
PWY-7392	taxadiene biosynthesis (engineered)	contribution	0.000533428	0.00138939	0.00947604	0.0236459	0.000916772	0.00073712	0.00178558	0.0014823	0.00342045	0.00435025
		rank	189	120	26	8	148	161	112	116	74	58
SO4ASSIM-PWY	assimilatory sulfate	contribution	NA	NA	NA	NA	NA	NA	NA	NA	NA	NA
		rank	72	72	72	72	72	72	72	72	72	72
‡ The ASV ID asigned as Veillonella parvula.
† Defined as the proportion of a per ASV function abundance compared to the total function abundance of all ASVs corresponding to a given pathway.
# The rank of the contribution in control and adenoma.
Note: Only the biomarkers between adenoma and cancer that contribute to the above function are included in the table
