# Supplementary material for: Identification of microbial markers across populations in early detection of colorectal cancer
Source: Nat Commun. 2021 May 24;12:3063. doi: 10.1038/s41467-021-23265-y (PMC8144394; doi:10.1038/s41467-021-23265-y)
Supplement: Supplementary file 16 — Supplementary Data 14 [file 41467_2021_23265_MOESM16_ESM.xlsx]

## Sheet: Sheet1
Supplementary Data 14 | Average distribution of each ASV of adenoma patients and CRC.
ASV ID			fd44d4cb468fd7dc9b3227867714ed87§		5149bdbf03de13bb38557d48d5141b87		d49783e7800974b5f2bcce554e26072e		8538d07b8c1e8676f9b9c8c242aab14a		7ee3e4343242684ba3ce459672348ff7		fd496fd32dc8c08ade2e8b6c9d8ee13d		aff3962bbd7607a2971161d9840ca409		a55a010c9525ce2943a553dca1421b1c		2de0f958e30d26f04cba8d2a920bbe46		6ec1023583647a401269990c4e8ad716		e9f900358bb9297e10b9fbb1321b1e6e		f50508546ae13143015f8c4cb976d0e4
Function	Annotation		Adenoma	Cancer	Adenoma	Cancer	Adenoma	Cancer	Adenoma	Cancer	Adenoma	Cancer	Adenoma	Cancer	Adenoma	Cancer	Adenoma	Cancer	Adenoma	Cancer	Adenoma	Cancer	Adenoma	Cancer	Adenoma	Cancer
ALL-CHORISMATE-PWY	superpathway of chorismate metabolism	contribution†	0.0236899	0.0340357	0.000398435	0.000693012	0.00237883	0.00398394	0.00124281	0.0017666	NA	NA	0.0197728	0.00892623	0.000310891	0.000715668	0.000917394	0.000373338	0.000887756	0.00077825	0.00136637	0.000721864	0.000464042	0.000167846	0.00458782	0.000998642
		rank#	8	3	182	168	80	56	121	101	246	246	11	30	193	166	144	190	145	157	117	165	175	222	53	143
CENTFERM-PWY	pyruvate fermentation to butanoate	contribution	0.0315132	0.0310195	0.00010402	0.000231819	0.00429588	0.00422767	0.000328045	0.000481385	0.000420556	0.00113897	0.00613884	0.00212173	0.00051031	0.000678796	0.000863126	0.000396481	0.00111142	0.000875872	0.00162594	0.000755939	0.000157198	4.40949e-05	0.0100586	0.00307571
		rank	7	6	234	203	57	55	195	177	185	120	42	87	172	157	142	189	123	139	104	150	224	242	31	70
FAO-PWY	fatty acid beta-oxidation I (generic)	contribution	0.0678172	0.0493205	0.00054727	0.000783752	0.00177546	0.00165126	NA	NA	0.000740283	0.00223699	NA	NA	0.000399296	0.000476269	NA	NA	0.00123427	0.000747367	NA	NA	NA	NA	0.0169878	0.00572692
		rank	3	3	128	110	81	77	165	165	115	64	165	165	139	129	165	165	96	111	165	165	165	165	15	31
GLUCARDEG-PWY	D-glucarate degradation I	contribution	NA	NA	NA	NA	0.0119952	0.00677706	NA	NA	NA	NA	NA	NA	NA	NA	NA	NA	NA	NA	NA	NA	0.00284353	0.000483209	NA	NA
		rank	46	46	46	46	17	18	46	46	46	46	46	46	46	46	46	46	46	46	46	46	31	43	46	46
HEME-BIOSYNTHESIS-II	heme b biosynthesis I (aerobic)	contribution	0.0428941	0.0247035	0.00116678	0.00295783	0.0050117	0.00677579	NA	NA	NA	NA	NA	NA	NA	NA	NA	NA	0.00260545	0.0019236	NA	NA	NA	NA	0.0457096	0.0156879
		rank	7	9	70	49	42	34	99	99	99	99	99	99	99	99	99	99	51	60	99	99	99	99	6	18
HEMESYN2-PWY	heme b biosynthesis II (oxygen-independent)	contribution	0.0172204	0.0170191	0.000513216	0.00139231	0.00488116	0.00514924	0.00070733	0.00130581	0.000131906	0.000422847	0.00977404	0.00661208	0.000369086	0.00065152	0.000776716	0.000378775	0.00142956	0.00127637	0.00169814	0.00083883	0.000253698	5.952e-05	0.0131096	0.00667483
		rank	15	11	174	124	53	52	156	131	237	198	25	43	195	172	152	202	115	135	106	160	210	247	22	42
HISDEG-PWY	L-histidine degradation I	contribution	0.118687	0.0882657	0	0	0.0278611	0.0249712	NA	NA	0.00224619	0.00433096	NA	NA	NA	NA	NA	NA	NA	NA	NA	NA	NA	NA	NA	NA
		rank	2	2	38	38	11	13	38	38	31	26	38	38	38	38	38	38	38	38	38	38	38	38	38	38
P162-PWY	L-glutamate degradation V (via hydroxyglutarate)	contribution	NA	NA	NA	NA	NA	NA	NA	NA	NA	NA	0.0101392	0.0144302	0.00116444	0.000916904	NA	NA	0.00079615	0.000411171	0.000817696	0.000413597	NA	NA	0.00439869	0.00118867
		rank	134	134	134	134	134	134	134	134	134	134	23	14	95	90	134	134	106	116	104	115	134	134	48	80
P163-PWY	L-lysine fermentation to acetate and butanoate	contribution	0.0181293	0.0145795	0.000272532	0.00111932	0.000493563	0.000476418	0.00137997	0.00181978	0.000760502	0.00177304	0.00967187	0.0140699	0.00050001	0.000834545	0.000381634	0.000205524	0.00090087	0.000690339	0.000715392	0.000555323	0.000891049	0.000221473	0.00568526	0.00288491
		rank	14	15	216	140	193	195	118	107	164	109	27	16	191	161	201	230	152	173	169	184	154	223	48	75
P164-PWY	purine nucleobases degradation I (anaerobic)	contribution	0.0151073	0.0175502	0.0012727	0.00280884	0.0142245	0.0131072	0.000795403	0.00141099	0.00036987	0.00103727	0.010777	0.00522255	0.000217909	0.000282454	0.000369945	0.000234667	0.000878458	0.00080921	0.00073822	0.000494662	0.00070811	0.000250318	0.00386935	0.00212304
		rank	11	8	112	72	14	16	144	110	187	133	22	47	215	201	186	210	137	149	151	181	153	206	59	82
PWY0-1319	CDP-diacylglycerol biosynthesis II	contribution	0.0114584	0.0109573	0.000440629	0.0010831	0.00282932	0.002775	0.0013052	0.00267861	0.000279758	0.000692743	0.0150157	0.00900597	0.000363432	0.000453029	0.000629907	0.000422014	0.00108802	0.00133191	0.00116852	0.000887171	0.000733168	0.000288161	0.00589719	0.0031064
		rank	21	23	188	155	79	84	125	87	214	177	17	31	200	199	170	202	140	135	135	163	165	223	44	73
PWY0-1415	superpathway of heme b biosynthesis from uroporphyrinogen-III	contribution	0.0171524	0.0181845	0.000804633	0.00147359	0.00415163	0.00761358	0.000878787	0.00139825	0.000181949	0.000390363	0.0105199	0.0045137	0.000383588	0.000588617	0.000947798	0.000555483	0.00140728	0.00120679	0.00168679	0.000758595	0.000193471	5.77931e-05	0.0180685	0.00662502
		rank	17	8	152	117	62	33	150	126	230	201	24	58	191	182	146	185	121	135	102	164	229	248	16	40
PWY0-1533	methylphosphonate degradation I	contribution	0.0779301	0.0406432	NA	NA	0.0091983	0.00809478	NA	NA	NA	NA	NA	NA	NA	NA	NA	NA	NA	NA	NA	NA	NA	NA	NA	NA
		rank	3	5	40	40	21	19	40	40	40	40	40	40	40	40	40	40	40	40	40	40	40	40	40	40
PWY490-3	nitrate reduction VI (assimilatory)	contribution	0.0240281	0.0157298	0.000187504	0.000729036	0.00439042	0.00471957	0.000883356	0.00176795	0.00049411	0.00111285	0.00869713	0.00827977	0.000408321	0.000327231	0.000589943	0.000414946	0.0011007	0.00136649	0.00114678	0.00082849	0.000377358	0.000184427	0.00586466	0.00232672
		rank	10	17	221	161	51	48	141	104	175	141	31	34	182	204	164	195	122	129	119	157	189	226	38	86
PWY-5022	4-aminobutanoate degradation V	contribution	NA	NA	NA	NA	NA	NA	NA	NA	NA	NA	NA	NA	0.00142175	0.00165553	NA	NA	NA	NA	NA	NA	NA	NA	NA	NA
		rank	89	89	89	89	89	89	89	89	89	89	89	89	68	62	89	89	89	89	89	89	89	89	89	89
PWY-5097	L-lysine biosynthesis VI	contribution	0.0227526	0.0206578	0.00042255	0.00102518	0.00238254	0.00223923	0.00110982	0.0022067	0.000493814	0.00122084	0.0094554	0.00550144	0.000354588	0.000437143	0.000614806	0.000403408	0.00134744	0.0015933	0.00116074	0.000852054	0.000807334	0.000310047	0.00601227	0.00314105
		rank	10	6	191	153	87	94	133	95	183	137	29	43	202	195	173	198	116	121	130	168	157	215	42	70
PWY-5667	CDP-diacylglycerol biosynthesis I	contribution	0.0114584	0.0109573	0.000440629	0.0010831	0.00282932	0.002775	0.0013052	0.00267861	0.000279758	0.000692743	0.0150157	0.00900597	0.000363432	0.000453029	0.000629907	0.000422014	0.00108802	0.00133191	0.00116852	0.000887171	0.000733168	0.000288161	0.00589719	0.0031064
		rank	21	23	188	155	79	84	125	87	214	177	17	31	200	199	170	202	140	135	135	163	165	223	44	73
PWY-5677	succinate fermentation to butanoate	contribution	NA	NA	NA	NA	NA	NA	NA	NA	NA	NA	NA	NA	0.00149118	0.00241437	NA	NA	NA	NA	NA	NA	NA	NA	NA	NA
		rank	88	88	88	88	88	88	88	88	88	88	88	88	69	56	88	88	88	88	88	88	88	88	88	88
PWY-5705	allantoin degradation to glyoxylate III	contribution	NA	NA	NA	NA	NA	NA	NA	NA	NA	NA	NA	NA	NA	NA	NA	NA	NA	NA	NA	NA	NA	NA	NA	NA
		rank	17	17	17	17	17	17	17	17	17	17	17	17	17	17	17	17	17	17	17	17	17	17	17	17
PWY-5845	superpathway of menaquinol-9 biosynthesis	contribution	0.0847084	0.0822915	NA	NA	NA	NA	NA	NA	0.00155371	0.00272082	NA	NA	NA	NA	NA	NA	NA	NA	NA	NA	NA	NA	NA	NA
		rank	3	4	69	69	69	69	69	69	48	37	69	69	69	69	69	69	69	69	69	69	69	69	69	69
PWY-5850	superpathway of menaquinol-6 biosynthesis I	contribution	0.0847247	0.0823205	NA	NA	NA	NA	NA	NA	0.0015538	0.00272141	NA	NA	NA	NA	NA	NA	NA	NA	NA	NA	NA	NA	NA	NA
		rank	3	4	69	69	69	69	69	69	48	37	69	69	69	69	69	69	69	69	69	69	69	69	69	69
PWY-5860	superpathway of demethylmenaquinol-6 biosynthesis I	contribution	0.0861211	0.0803387	NA	NA	NA	NA	NA	NA	0.00161686	0.00255454	NA	NA	NA	NA	NA	NA	NA	NA	NA	NA	NA	NA	NA	NA
		rank	3	4	53	53	53	53	53	53	41	34	53	53	53	53	53	53	53	53	53	53	53	53	53	53
PWY-5862	superpathway of demethylmenaquinol-9 biosynthesis	contribution	0.086109	0.0803121	NA	NA	NA	NA	NA	NA	0.00161689	0.00255409	NA	NA	NA	NA	NA	NA	NA	NA	NA	NA	NA	NA	NA	NA
		rank	3	4	53	53	53	53	53	53	41	34	53	53	53	53	53	53	53	53	53	53	53	53	53	53
PWY-5896	superpathway of menaquinol-10 biosynthesis	contribution	0.0847247	0.0823205	NA	NA	NA	NA	NA	NA	0.0015538	0.00272141	NA	NA	NA	NA	NA	NA	NA	NA	NA	NA	NA	NA	NA	NA
		rank	3	4	69	69	69	69	69	69	48	37	69	69	69	69	69	69	69	69	69	69	69	69	69	69
PWY-5913	partial TCA cycle (obligate autotrophs)	contribution	0.0308148	0.0295224	0.000210326	0.000549783	0.00210456	0.00213073	0.00114977	0.00250027	0.000923726	0.00201447	0.0108818	0.00498295	0.000273458	0.000351027	0.000528602	0.000297668	0.000684684	0.000744866	0.00103362	0.00067988	0.000460172	0.000128474	0.00375061	0.00212231
		rank	4	6	222	171	88	83	121	73	133	88	27	48	204	200	169	205	162	161	127	165	175	236	60	84
PWY-5918	superpathway of heme b biosynthesis from glutamate	contribution	0.0170671	0.0142648	0.000320477	0.000890349	0.00211029	0.00326818	0.000596403	0.000949371	0.000176158	0.000526401	NA	NA	0.000110098	0.000172049	0.00157722	0.000813001	0.00235878	0.00196226	0.00331676	0.00159248	0.000116379	3.09805e-05	0.0119797	0.00488308
		rank	14	16	192	145	90	70	163	138	218	175	247	247	229	224	106	151	84	99	59	112	228	243	21	49
PWY-5971	palmitate biosynthesis II (bacteria and plant cytoplasm)	contribution	0.0412584	0.026649	0.000246285	0.000971162	0.00165064	0.0020123	0.000777945	0.00159676	NA	NA	0.0113666	0.00729756	0.00026261	0.000270112	0.000737522	0.00054485	0.00141877	0.00151579	0.00146904	0.000755997	0.000337712	0.000117472	0.00763998	0.00287535
		rank	3	4	213	147	104	94	146	113	251	251	24	40	207	208	150	180	113	119	111	161	196	235	34	70
PWY-6151	S-adenosyl-L-methionine cycle I	contribution	0.0197613	0.0192894	0.000445736	0.00111701	0.00302796	0.00300427	0.00058247	0.00112365	0.000312522	0.000814187	0.0213439	0.0121635	0.0003704	0.000410588	0.000677304	0.000463712	0.00097775	0.00123347	0.00127054	0.00100872	0.00128284	0.000521877	0.00529789	0.00274453
		rank	13	9	172	143	72	73	159	142	196	154	12	20	185	191	154	183	128	134	116	145	115	179	44	78
PWY-6471	peptidoglycan biosynthesis IV (Enterococcus faecium)	contribution	0.012422	0.0106148	0.000282308	0.000864491	0.00265946	0.00295148	0.00123216	0.00308363	0.000266428	0.00074787	0.0175768	0.0101035	0.000430963	0.000437999	0.000765643	0.00052919	0.00123126	0.00163459	0.00157904	0.00115624	0.000753178	0.000338762	0.00543643	0.00273573
		rank	20	23	215	162	81	79	123	70	217	174	15	27	185	202	158	188	124	125	111	145	159	216	44	84
PWY-6478	GDP-D-glycero-alpha-D-manno-heptose biosynthesis	contribution	NA	NA	NA	NA	0.0116237	0.00928073	NA	NA	NA	NA	NA	NA	0.00145372	0.00106153	NA	NA	NA	NA	0.00487337	0.0037026	NA	NA	NA	NA
		rank	58	58	58	58	18	27	58	58	58	58	58	58	51	55	58	58	58	58	38	45	58	58	58	58
PWY-6545	pyrimidine deoxyribonucleotides de novo biosynthesis III	contribution	0.0319405	0.0268087	0.000343489	0.000772179	0.00469893	0.00438231	0.00134711	0.00260641	0.000716471	0.00170706	0.0403097	0.0184672	0.000275907	0.00038298	0.00032707	0.000209916	0.00119545	0.00135689	0.000303375	0.00023238	0.00105877	0.000339772	0.00131526	0.000662102
		rank	7	6	189	146	48	54	110	88	146	109	3	14	198	190	192	214	122	117	194	211	127	199	114	161
PWY-6588	pyruvate fermentation to acetone	contribution	0.00900046	0.00967266	0.000144371	0.000395227	0.00433662	0.00363353	0.000694997	0.00134769	0.000271926	0.000587132	0.00666926	0.00468403	0.000421682	0.000496892	0.000661008	0.000386702	0.000948919	0.00100901	0.00115727	0.000806955	0.0003613	0.000139436	0.00804711	0.00438589
		rank	24	26	229	193	52	65	167	119	214	174	37	52	187	182	169	197	140	140	124	155	197	235	29	54
PWY-6590	superpathway of Clostridium acetobutylicum acidogenic fermentation	contribution	0.0285661	0.0300633	0.000208195	0.000512888	0.0027683	0.00286334	0.000558826	0.00080756	0.000454907	0.00133132	0.00969244	0.00382022	0.000460932	0.000678859	0.000921959	0.000440247	0.00119476	0.000984738	0.00175899	0.000870756	0.000343679	9.74258e-05	0.0106958	0.00355137
		rank	6	4	225	187	74	74	175	155	185	120	31	59	184	173	147	194	127	145	101	151	206	241	25	63
PWY-6749	CMP-legionaminate biosynthesis I	contribution	0.00938243	0.0063544	0.000171413	0.000569323	0.00248517	0.00280794	0.000976584	0.00258589	0.000275953	0.000565227	0.0118436	0.00715345	0.000344406	0.000322046	0.000762831	0.000524644	0.000982988	0.00127353	0.00130429	0.00100818	0.000578212	0.000230709	0.00578194	0.00240397
		rank	23	37	222	177	79	75	133	82	210	179	19	34	193	207	149	183	132	126	119	145	163	223	42	87
PWY-6891	thiazole biosynthesis II (aerobic bacteria)	contribution	0.0155831	0.0260184	0.000600339	0.00119049	0.00495571	0.00448513	0.00086547	0.00165504	0.00028798	0.000626296	0.0149445	0.0104315	0.000363612	0.000569152	0.00068956	0.000381752	0.00113289	0.00100042	0.00123845	0.000818047	0.000558585	0.000166547	0.0037502	0.00190292
		rank	17	8	168	137	52	59	147	113	206	172	19	28	191	179	160	198	132	145	126	156	171	235	62	103
PWY-6895	superpathway of thiamine diphosphate biosynthesis II	contribution	0.0239702	0.0309304	0.000347518	0.000808847	0.00272314	0.0029905	0.000891354	0.0017936	0.000553948	0.00111919	0.006104	0.0035765	0.00038992	0.000562101	0.000703457	0.000434136	0.00122026	0.00115257	0.0015575	0.00101371	0.000519331	0.000157548	0.00472569	0.00241119
		rank	7	3	194	158	82	79	144	108	174	144	44	68	187	180	165	185	126	140	110	146	176	234	56	91
PWY-7003	glycerol degradation to butanol	contribution	0.010026	0.0264545	0.000592627	0.0012821	0.0122825	0.0111303	0.00119319	0.00195924	NA	NA	0.0227684	0.010417	0.00042301	0.000306087	0.000512544	0.000274517	0.000924573	0.000717027	0.0010774	0.000757945	0.000758824	0.000387125	0.00414689	0.00192567
		rank	28	6	169	131	22	27	124	97	252	252	10	29	187	205	178	215	144	162	131	160	157	191	58	99
PWY-7013	(S)-propane-1,2-diol degradation	contribution	0.0135345	0.0188706	0.000564382	0.000983825	0.00595433	0.00651524	0.00130567	0.00176523	NA	NA	0.0343384	0.0154911	0.00037251	0.000439773	0.00116452	0.000365306	0.00108303	0.00143312	0.000751237	0.00040179	0.00116462	0.00029239	NA	NA
		rank	17	8	159	133	38	39	115	101	221	221	4	13	175	171	123	178	130	114	145	175	122	185	221	221
PWY-7377	cob(II)yrinate a,c-diamide biosynthesis I (early cobalt insertion)	contribution	0.0122296	0.0109514	0.000467085	0.00121754	0.0022329	0.00248922	0.00130319	0.00232439	3.89838e-05	5.70359e-05	NA	NA	8.68287e-05	0.000102118	0.000923212	0.00057225	0.000960444	0.00124149	0.00148858	0.0008573	8.01817e-05	2.69713e-05	0.0051139	0.00360111
		rank	21	27	163	129	90	87	120	94	228	226	235	235	216	214	137	165	134	125	112	148	217	230	47	66
REDCITCYC	TCA cycle VI (Helicobacter)	contribution	0.0414164	0.0352878	0.000120724	0.000319356	0.00419306	0.00358364	0.001031	0.00116972	0.000446942	0.00213608	0.00962084	0.00460627	0.000312227	0.000421133	0.000467313	0.000260659	0.00099882	0.000710465	0.00167071	0.000784534	0.000204618	4.26094e-05	0.0051058	0.00229475
		rank	5	5	232	196	54	58	129	125	173	84	30	49	189	184	171	203	133	158	100	150	212	246	45	78
TEICHOICACID-PWY	poly(glycerol phosphate) wall teichoic acid biosynthesis	contribution	0.0319119	0.0249169	0.000190498	0.000516154	0.00191863	0.00166686	0.0022493	0.00407816	0.00166268	0.00341115	0.0111442	0.00630973	0.000204284	0.000173608	0.000538821	0.000420497	0.00111692	0.00137767	NA	NA	0.0023835	0.00109961	0.00196466	0.00113073
		rank	4	6	172	140	78	93	70	49	84	58	18	33	169	174	136	149	105	99	190	190	67	107	77	105
§ The ASV ID asigned as Bacteroides dorei.
† Defined as the proportion of a per ASV function abundance compared to the total function abundance of all ASVs corresponding to a given pathway.
# The rank of the contribution in control and adenoma.
Note: Only the biomarkers between control and adenoma that contribute to the above function are included in the table
