# Supplementary material for: Identification of microbial markers across populations in early detection of colorectal cancer
Source: Nat Commun. 2021 May 24;12:3063. doi: 10.1038/s41467-021-23265-y (PMC8144394; doi:10.1038/s41467-021-23265-y)
Supplement: Supplementary file 19 — Source Data [file 41467_2021_23265_MOESM19_ESM.xlsx]

## Sheet: Fig. 1a
Fig. 1a
ASV ID	Disease	Study	T.mean	P.val	Meta.significance
000db46fcff4701589d112bc2a6044de	0.000465377	0.0373836	1.24993e-06	0.875867	FALSE
003e253932cf83d92de80661474011ca	0.0120489	0.040144	3.42243e-07	0.0392485	TRUE
00a96fbd0ac34bfd245f9c24f8737f7d	0.018958	0.00918811	0.00796818	0.00291936	TRUE
0243b68c76049aa1b8c51a20333da950	0.00847052	0.0509853	0.00219049	0.119026	FALSE
0266b37dda69c8fd306c9e0ee679e583	0.000747273	0.19551	1.91885e-06	0.778614	FALSE
02b4317d07dfa2d4bcf0b885431ba6ce	0.000812857	0.0394033	2.38068e-05	0.279566	FALSE
02db09efa7c46a21be5fadc51cb17dd8	2.0377e-07	0.00954661	1.10673e-06	0.997681	FALSE
034061db75629f2f71b16186302a7e44	0.000779195	0.0467023	0	0.712358	FALSE
05dbbf0301a9625e1f1a41470a92f7fe	0.0100659	0.00497067	8.35625e-06	0.0202524	TRUE
06f825b512d903b9230e1a55d87359ee	0.0012695	0.12097	6.59068e-05	0.921299	FALSE
07699fa14cb8970eee5e8dda19dd5dbe	0.00704089	0.00326015	0.000121137	0.0337357	TRUE
07b148ebe6cc2c05b1faa8d187c51114	0.000736621	0.0616356	0.000527644	0.757928	FALSE
07fd92a29ce27a31f4d95c6821595530	0.00090605	0.028426	0	0.559841	FALSE
08bd43071a06abf56df235fca6655bea	0.0134881	0.00368363	0.00244673	0.00764061	TRUE
08c53fdf2c7b879ac5e38d5730b65fd9	0.00124857	0.0449131	4.60279e-06	0.226394	FALSE
0a035a7ec1f4a194dd7fbda3c5660db0	0.0151651	0.0279594	0.00017207	0.0012042	TRUE
0a68ec564e278b0246c920ad7de41880	0.00849751	0.0241413	0.0154452	0.112222	FALSE
0ac4820d19fc4dfbe62663def78c840d	0.000766085	0.00160304	8.05012e-07	0.42775	FALSE
0ad13b6d1cd98ad7e8f6ee9909d33114	0.00138053	0.312196	6.46722e-06	0.920204	FALSE
0b4aeb45916a24fd10e3655fe6481966	0.000113278	0.0627491	0	0.714539	FALSE
0b53415990b1e4435ba981cc617f6be0	0.0112209	0.0314563	0	0.00724748	TRUE
0ba1ab35f26bdef177c3341940c34c34	0.000686233	0.0436089	0	0.404525	FALSE
0ba92b5d91ba43524ebc6ea1ae7c5a73	0.0025954	0.0313793	0	0.248562	FALSE
0bae11e18b7d5b6f905fcb2cecf94bcf	0.00524056	0.00336838	8.09248e-07	0.0805739	FALSE
0bda1f28a4db470d885740af6b66cf7d	0.000772583	0.0321949	0	0.247889	FALSE
0be2b2840d439b1b8548e8010f8310e5	2.49514e-05	0.0583004	5.90455e-06	0.681875	FALSE
0c410683e68edf42337559941e5d3018	0.0111426	0.0144781	0	0.0121259	TRUE
0dcf5023e96fb8175d7bf02d900c9dd1	0.000157461	0.065533	0.000477419	0.54045	FALSE
0df6c802966e8670279671824da4f10a	0.0173625	0.0891723	1.86559e-05	0.0289778	TRUE
0e226d197c2f253bcee5f15026512f90	9.91305e-05	0.0204006	0	0.508142	FALSE
0e2573348777e55615736ca01785b7b4	0.00850274	0.0324702	0	0.0640345	FALSE
0ed3a6836e138f14044f6950ad7280d2	0.00409935	0.0389583	0	0.108697	FALSE
0f603a9018080b298f6f858569d3b3e2	0.00649448	0.11958	2.57932e-05	0.338255	FALSE
0f7b183901acd60418685b4fe37472c7	0.00743048	0.0430445	4.66587e-07	0.0991399	FALSE
0fd672291b9b2013b63d4b3ab74a11a2	0.00123159	0.00664124	1.08353e-07	0.461422	FALSE
10e5d577b3994af95223fba4a16a69d5	0.00120161	0.00769804	0	0.438447	FALSE
119eea33cb9f505d6a20297d132e792a	0.00171317	0.0542003	0.000447975	0.202057	FALSE
11b7d5a0dd0446562be236a4a9144c75	0.0128701	0.0156767	4.27563e-05	0.00957358	TRUE
12615dfed222d35c1582cbd6cef48013	1.21659e-08	0.0165653	0	0.715595	FALSE
12cc4c8a5d46fec0b6738bfe7c6c8a08	0.0122882	0.0101738	0	0.00818688	TRUE
12f9203b937a20a91b08aab804b28cd9	4.31402e-05	0.0247583	0.000138661	0.894471	FALSE
13d71cf98eff2dd4c01db78545020d68	0.000525581	0.0157729	0	0.375247	FALSE
13e5e67a2599db5c3cdfa82c4c9ea6fd	0.00161568	0.0777902	7.40711e-05	0.127932	FALSE
143370e10dab7fdbcbdeda0f8b19658a	1.28803e-05	0.013287	0	0.663692	FALSE
149465e40c1bdbc6230588a58a4d6eb0	0.000621453	0.00583941	0.000504405	0.441136	FALSE
1569f7ae988e26c905ab8fab427c8a0d	0.00162853	0.0297552	0.00619189	0.568382	FALSE
15b5966398a85e5c75501ad243691dfc	0.0141862	0.0145153	3.65285e-05	0.0173038	TRUE
15cfeb62055743aacb7f78e9aa86accd	0.00386617	0.0224394	0	0.391791	FALSE
16530e5b50b780018210dac05a471715	0.0107027	0.0589637	5.71319e-05	0.0411265	TRUE
1739d8f19c1ac366a2138b64b03047a9	0.00231143	0.0437693	5.71838e-07	0.328375	FALSE
177db53ded58fcf2915778bff9a04f2c	0.000913007	0.000720582	2.81434e-05	0.358583	FALSE
18d1d3003cc423b568ba5b5ccb433023	1.33363e-06	0.0238985	3.21035e-05	0.95948	FALSE
1930d2ae4018583d606e705beea31bd1	0.000600269	0.0434968	1.29631e-05	0.353896	FALSE
19715b1593c19aa6d35a4d1e3cd09374	0.000599677	0.128512	7.42274e-05	0.0887607	FALSE
19da890972569b6859c360e9b4c8751e	0.0779758	0.0126977	0	5.81508e-10	TRUE
1a7a9d14747af9f14fcdabdef2549a77	0.00560884	0.0723685	1.54785e-05	0.175904	FALSE
1a9df3fbbc7fc8cecec4239cf801d2fc	0.0345985	0.0147807	0.0021164	2.8226e-05	TRUE
1ab75f81f06d896defe1a2a976e99bcd	0.000836772	0.0293031	0	0.445908	FALSE
1b23e74fb43b2b8a2d20b91679cf8e0e	4.20192e-06	0.00916499	0	0.815121	FALSE
1b5d50e4ae6a2cb153f3b2ca04699419	0.00767547	0.0143862	3.59505e-05	0.0615863	FALSE
1b8dec58597978264025b9eba656ffb5	0.00295142	0.0462562	0.00301992	0.338692	FALSE
1b92901eaf73176b86069084ac8c13e3	0.0062129	0.035244	0.000220731	0.112967	FALSE
1bc1f0e94c2e5c3f32e5b2746769efb4	0.00250256	0.0115438	0	0.36688	FALSE
1c4f71b06ad9d613e117b633de27a107	0.00685904	0.0377267	4.87281e-05	0.201032	FALSE
1c719e69d668107c05bdba29829217c5	0.000952207	0.078258	9.28878e-07	0.107392	FALSE
1d3b32ffa91427afb0042949965be9d8	0.000225816	0.0155451	0	0.911139	FALSE
1d49df56b83a383d8b998af9d148f52c	0.0121102	0.0353691	0	0.036678	TRUE
1eaa3cb7baaac3220b0606e3621afd16	0.000152305	0.00156023	6.19805e-05	0.846302	FALSE
1f0532e025d966a685fd0d1f3144bc8a	0.0811414	0.128336	2.21407e-06	4.88235e-10	TRUE
1f3d20f8f9bfb29a4ae7eaf2962cd4b4	0.00615949	0.012556	0	0.18291	FALSE
200c260542e42d4ba92a5ed82b43efa5	0.00144523	0.0147783	0	0.345406	FALSE
207ae2c759c09be976bbb456d7d7eca6	0.000621303	0.0355593	0	0.767397	FALSE
208c0c43c7c5d4a6bb549e0c8365cd21	0.0046228	0.0644503	0.000271866	0.0370984	TRUE
2102f51f3591341a5e15fb5958ee321c	0.00124871	0.0963182	0	0.0561723	FALSE
21401b105dc53b367b8fdc0ec97a9f02	1.59303e-05	0.0235605	1.97613e-07	0.872103	FALSE
21c3d53a131350000f6e39601ef18415	0.000753817	0.00218581	0	0.666934	FALSE
21dcfff18d552ae0ca669d213652bda3	9.03009e-05	0.00588232	5.39417e-06	0.896806	FALSE
22424eb53c259749d0d5cf4f45d18613	0.00143281	0.0113804	0	0.477409	FALSE
23d6e67ff377b63cc8506920f662b5a5	0.000296499	0.0317207	3.39777e-06	0.7371	FALSE
240fdca31693a4ace2c8f24a85af411a	0.000644138	0.026782	0	0.250907	FALSE
243a590b7a6c17e5a16dff4bc7033ac1	0.000692147	0.0132424	2.84023e-05	0.456584	FALSE
24646f903382ae52da1b45805982e09f	0.000857716	0.0351778	0.000190223	0.31765	FALSE
2489471b3729e885a2c1ddaa10774d8e	0.00224464	0.00568051	0.000379058	0.399953	FALSE
24ab52d61bd6f296ee3a1318ea6541a3	0.000132886	0.0240709	0	0.773976	FALSE
24cccadb274fef1f88113e8f019e2a63	0.015954	0.0067396	2.93317e-07	0.00178294	TRUE
25394a604bbcd078c80186b300dab8ee	0.0170393	0.0219038	0	0.00703227	TRUE
25bf7b31746631bbb8582ebe892fe837	0.0128977	0.0319609	0	0.00547827	TRUE
263dd27eecec232de5af17bd4f6de61b	0.00191022	0.0363684	0	0.64648	FALSE
263e41ea2c25dc87bd2ff5910cf30d40	0.00976838	0.0384482	0.0166039	0.082494	FALSE
26736c7ee02864e6bbab37424d69a4ed	0.000725138	0.0514793	0.000184254	0.644415	FALSE
26c6e3ed14694582e207478c1f23c21f	0.00251257	0.011248	0.000388073	0.310243	FALSE
2721fd42d5373667f111c60faaf21eac	0.00480796	0.015217	0	0.121159	FALSE
2740cf2417c92847cc298cbd71dd1fcd	0.000514645	0.00519968	0.00013145	0.377286	FALSE
274d44a105684512d6df0a983a5b6663	0.00236622	0.0801888	0	0.745307	FALSE
27a7197b6f932b622896bc3dc90f3200	0.00295002	0.0171939	0	0.270562	FALSE
27ccbc0c212b45eb46c3573174e1bd80	0.00321323	0.0978653	0	0.628105	FALSE
27f098662c8f87b4aaff903d9c0f28d3	0.00568301	0.00784552	0.000683367	0.212843	FALSE
29c0b831ad8278ee5185bfe79acc067e	0.00238856	0.0159132	0	0.30021	FALSE
2a2b34830532f063cbbc1517e527b58f	0.00314905	0.0149663	0	0.200435	FALSE
2a7169b7465789a82b4f47c3d934d259	0.0025643	0.0439607	2.5131e-05	0.272444	FALSE
2bd9309f2f97cae51d18d06ea1ca519a	0.00142959	0.0766886	2.77052e-05	0.926404	FALSE
2c0c62ea09b2efe01bacdcbcf558d2b8	0.0124237	0.0466535	0.000324392	0.00148181	TRUE
2c353937b82f39126e9aeead6f624ac9	0.000817464	0.131484	1.35083e-06	0.105367	FALSE
2c3b179c770eca4dd9338a4d2c137202	0.000644502	0.00163879	0	0.527768	FALSE
2c5e87b291147c04e1b8d1c808b1aee0	0.000477129	0.00366456	1.60325e-05	0.705801	FALSE
2c982937754e6321f861027032db80f7	0.00433145	0.00186737	0.00166859	0.113306	FALSE
2dbaf07cdc2dece27cda9675d3850efe	0.00455432	0.0143537	0	0.113948	FALSE
2de0f958e30d26f04cba8d2a920bbe46	0.00744741	0.0966435	0.000140569	0.00623094	TRUE
2e4f2b53b856c4def6d021d01f5abb70	0.0129957	0.000793932	0.00747893	0.00880686	TRUE
2e81e4d1a54e1636af43e46fa332ab11	0.00137158	0.00314267	2.39093e-06	0.348145	FALSE
2ef1e51ab1cf99a3c6417b05a060830e	1.60796e-05	0.00496818	1.73484e-06	0.832418	FALSE
2fb5a4a7d5e419920ec9257327a118ca	0.00187417	0.108179	0	0.653493	FALSE
300568e1ddcb6356519af1a75ab2df4b	0.000646567	0.152018	7.39282e-06	0.927742	FALSE
3114d42cc9f862a2a18d7e5efde7fa9b	0.00209086	0.0360177	5.21311e-06	0.105059	FALSE
3120660c883750285d85c12f7d898f67	0.00433827	0.0485238	2.33932e-05	0.283325	FALSE
315ca0a729f126b941ba111a16d4d97a	0.00278375	0.00757887	0.000153898	0.255834	FALSE
31654b0fabcee256ee93ddfc89c8b048	0.000304285	0.0321766	0.000129058	0.887037	FALSE
31774b2ab198d7b5abc9f0d6e8a5ffc2	0.00720376	0.00225178	0	0.061135	FALSE
31ae90207edd94c7ec56db3a9778c2e7	0.00563383	0.0350819	0	0.162992	FALSE
31f567f59096ed2d57feecc6c3621a58	0.0486367	0.0179485	0	1.09953e-07	TRUE
3219af75ee8056ed06ba81e873b0d0cb	2.14235e-05	0.0309948	0.000458212	0.807446	FALSE
32946a13151283c45561a1d0ca4223a0	0.00030729	0.022966	5.31153e-06	0.474856	FALSE
32cc17e12d08b4011ab0ec8c393fd12c	0.00172734	0.0172071	3.5688e-05	0.659653	FALSE
32cd36db3b176689d81c65ddb6c17140	0.00294353	0.0295486	9.9284e-07	0.0749629	FALSE
332a6411ff00b4010ac2397f504c4695	0.00583035	0.0289617	0.00898351	0.21121	FALSE
333bbf9224442fc10cd497377d2b1d01	0.00146775	0.00259444	0.00473092	0.434634	FALSE
33518e48b174ac428cb7be1a216c6c6e	0.0151229	0.070464	0.0127455	0.0371548	TRUE
33ba975cdb88b5073a2355ffdf01e9cb	0.011915	0.00895086	3.74741e-06	0.013852	TRUE
33ddca6781100b91d670de9a543e5aa7	0.00529504	0.0222928	0	0.0884957	FALSE
341caff1300aa78cd6d20a52e037a0f7	0.00476156	0.0263066	4.30878e-06	0.182152	FALSE
3443b73db214fbccce540ddb43380a8d	5.02757e-05	0.0387223	0	0.682004	FALSE
34b791a0a48d68bbf6278d510ee36430	7.92329e-08	0.0959994	1.18723e-05	0.868614	FALSE
35195a80f6fb69ef8bd6827d1b045aad	4.93172e-05	0.0272962	2.97964e-05	0.59764	FALSE
3525e8f55cd3355cc02bb9df648623e2	0.00210167	0.0133453	0.000425264	0.254379	FALSE
35cbb315e019e0a8768d4b73862df415	0.000409915	0.232962	0.00532704	0.0884048	FALSE
35ffcc3b809d667286737d79670b8de5	0.000133974	0.0250112	0.00196507	0.844422	FALSE
360b8779251bfde96f1165e5202f83d6	0.000698115	0.00957081	0	0.540711	FALSE
366bb3ddd63d135bec172051cf2cfe0a	0.00842317	0.0541925	4.02243e-06	0.0393162	TRUE
369bbf86b13d5924c095aad30bba9af1	0.00487677	0.220977	2.97426e-06	0.00297462	TRUE
36c3c3e931ebb36c143c46739b848668	2.85859e-07	0.00469184	1.52076e-06	0.739116	FALSE
36ce67b3fecce277df99829617975495	0.00138247	0.0196394	0	0.539203	FALSE
36d9ad396b85196c9b4cf68b81789585	0.00388542	0.0311128	0.000724714	0.0846594	FALSE
3723ea6e099f53017ca85c153c80969f	0.00292855	0.0190595	5.52983e-07	0.210666	FALSE
394eda29c886632f514dd94b58381186	0.0346907	0.0250305	0.000357446	4.01537e-05	TRUE
396ffa76286336a3eeb1ea420e60f86b	0.00459704	0.0082114	0.000180146	0.107504	FALSE
3971f12074ab43063f75c7cf8030f49d	0.000941283	0.00645531	6.4569e-05	0.446396	FALSE
39c746e6698d4935484f50bf45508965	0.0104977	0.05435	3.96841e-05	0.0554005	FALSE
39f94c50ed5ba9ec7085c9c0e312c16a	0.000422756	0.0176395	2.84126e-05	0.495906	FALSE
3aad083a4c822d27071d1ff6163cbfb2	0.000378672	0.00597792	9.50119e-07	0.734028	FALSE
3b010dbd9eae72a79f11af5d24eb3ca3	0.00452191	0.0487507	0.0002775	0.141234	FALSE
3d675bc2e3ca7ae2dbd80044122f82b0	6.83491e-05	0.00815963	2.35158e-05	0.685205	FALSE
3dd7acf39ab927348aafcd8acb08dd9a	0.000718376	0.00770917	1.21589e-05	0.536218	FALSE
3f49f2e33639f81618c76b5807f6498c	0.00613087	0.00352695	0.000579622	0.0974608	FALSE
3f6dce06719bb11b6b9bbb8f2c8a5644	8.3354e-05	0.0262247	5.26715e-05	0.613117	FALSE
3f9afe17105dd0c33bf41ce08824f362	0.00188034	0.0172409	1.22053e-05	0.346847	FALSE
3fa3bc57e77ce8e3c12a8d89543c8179	8.55398e-05	0.0159515	0	0.882741	FALSE
40874d61006874f7c87d904707d320d9	0.000146405	0.0259966	0.000401181	0.927209	FALSE
40ac3979c05fe30df6ecfaaa78ae3e9f	0.00450992	0.0219593	0	0.121288	FALSE
40c224bbde3afb84430a840676a0115a	0.000172111	0.0136913	0	0.749433	FALSE
4102c0c9284b080a36ae312a7b497915	7.03368e-05	0.0245223	9.10246e-07	0.915223	FALSE
4109fbbe9cd1407916d6f86e0fc3038d	0.00261562	0.106456	1.25012e-06	0.620751	FALSE
410e1eaa1468a3d40595898f671ba0b3	7.09159e-05	0.0624242	0.00225555	0.787239	FALSE
412b0b2c43975195a230e493a7a2b763	0.000383597	0.00325272	0	0.475188	FALSE
420f96256387d77de17ec28d160bb147	0.00438438	0.045128	0	0.426527	FALSE
421cbd1d71d34704c6d53377261e213c	0.00572752	0.0305775	0.000662756	0.0475778	TRUE
422443b7e46f6631c5a7cc89316be0d0	9.21502e-05	0.0109926	0	0.740774	FALSE
43119e5f1eb41e9ee1776d7a6504126f	0.000562708	0.0104102	0	0.535728	FALSE
43202fe954709a694e31c3a1be7e889b	0.00572092	0.00647424	8.20094e-05	0.0436822	TRUE
43a39fa4815bda79d6470002c8172dcb	0.000619566	0.0180789	0	0.581465	FALSE
44396f15b10f6577d61a11c6047c939f	0.0018623	0.00749045	0.0062568	0.339129	FALSE
452e8489334d0ba0cf7eeccea28f1364	0.0016578	0.0262284	0.000152848	0.446468	FALSE
455219eeb206cd432bf64f51159e0b4c	0.000875692	0.00168119	0	0.493266	FALSE
45aea834beb1b1b53d8db337520b771e	0.00180036	0.0115326	4.79214e-05	0.477383	FALSE
45c80843dac191f771b11018ff90d94c	0.00766079	0.0301542	0.000356653	0.0776611	FALSE
45ddc69a3fbf19ff4953211c157cb9ac	0.00482954	0.0104458	4.16164e-05	0.158597	FALSE
4764c9892e1e8a1720557f820454acd5	6.3817e-06	0.0037624	0	0.886803	FALSE
47c305878bfc73bfeda34b2ae1a82ee1	0.0012637	0.0202112	0	0.557054	FALSE
47f770032218f91b352999ff1f663807	0.0342975	0.0208528	7.50784e-06	0.000243711	TRUE
4912cd4c1f9a773f88a73c258c25c825	0.0135438	0.0142657	3.52249e-05	0.00933544	TRUE
4924bfca291797ea1fca3e384f4143f9	0.00663067	0.0676337	0	0.0145111	TRUE
496d7f479392def9414da33c9137e40a	7.03526e-05	0.0454728	0.000150399	0.998093	FALSE
4a1c5fb315646700069f4c358a196b9f	0.000102451	0.0474727	2.36604e-05	0.512363	FALSE
4ada3d8098e9706fcebb85f1e427fea6	0.00598574	0.0389761	0	0.0856628	FALSE
4bd01f90398375480101204bbcdd2ceb	0.00424416	0.0973518	0.000363846	0.20601	FALSE
4bdbaae586dedec92168f93266de0979	0.0167771	0.0473669	1.15847e-06	0.011626	TRUE
4cdc5b820b31c7b2c0720f917d9cd3f7	0.00144017	0.0594967	1.01162e-05	0.246959	FALSE
4d334598e144b1d31c0b92a301b5cc68	0.000100015	0.01274	0.000101256	0.805192	FALSE
4d72007c70f4abc0bf9e8fe8b826d07d	0.00908412	0.0815126	0	0.227999	FALSE
4e0a8ac6434b87de6ed53d016fd7c87c	0.00914974	0.00956086	0	0.0123477	TRUE
4e2e6735331ad01a30c94d2f4c285dc2	0.0189415	0.0141048	0.000638269	0.00107521	TRUE
4f480409cf34da6fb985eaa1cf33a65b	7.1144e-07	0.112382	3.43725e-06	0.516995	FALSE
4fa92a2a53671efe07609c498ade0093	0.00184923	0.0209476	2.78759e-07	0.228175	FALSE
504efe2f63f610a0f92e8cd040e2f916	0.000406725	0.0140696	2.27963e-05	0.959886	FALSE
5050bcdda95dede0595dc33c6d1ba0fc	0.000605096	0.0490203	0	0.828847	FALSE
506efac48dc5d5be2c0122c381639a3f	0.000241697	0.00737306	0.00135054	0.468242	FALSE
5149bdbf03de13bb38557d48d5141b87	0.0298844	0.0277014	0.000112477	4.78278e-05	TRUE
518152583cf49fa56a2faead4d28e1e5	0.000256397	0.00780266	0	0.857013	FALSE
51d4f17b8dda9f7d972bf3dd0ecc4e59	0.00340701	0.0061553	0.000468001	0.159522	FALSE
51ea85f428a5daaaf348c94671af386e	0.00506733	0.00910739	0	0.0640705	FALSE
5225de25bf8902d5a02c4af6e90cb5e8	2.69479e-08	0.0221082	8.0975e-06	0.961976	FALSE
52573485a4521e007e4c5217fc5d7c68	0.0126501	0.000267753	5.21058e-05	0.00638109	TRUE
52ca86ec48d4b050235dcfdea9cd5d39	0.00103331	0.128494	4.22912e-07	0.132781	FALSE
5322567d7de1d94e6cf65390deb29b1c	0.000197655	0.00819787	0	0.95142	FALSE
533b6c05a74b2c25a94f884d6fe42f9d	0.000389327	0.00231908	1.07064e-06	0.819725	FALSE
5443a3f15cad4117ecbc72bfd4de8f25	0.00253139	0.00535992	3.43076e-06	0.418864	FALSE
547ed9d63f007845c48db64ef3e5aab6	0.000816136	0.0504234	0	0.291032	FALSE
54886b8e1a829f2bf0f874ea7a002750	0.0122693	0.0182106	0	0.0105829	TRUE
54a2bfb0a96adc52c4ccca239ad01466	0.00850385	0.00620157	6.37116e-05	0.034972	TRUE
54ec3041ed02d098b3c5e4395466c441	0.00192829	0.0653454	0	0.119697	FALSE
55beed6d1a19ce34788b66488ffe3917	0.0151345	0.0458841	0.000209254	0.00306637	TRUE
56bde454092279f47b556883d5909620	0.00334597	0.0329369	4.43862e-06	0.12108	FALSE
56be4da3a014f35ce47922774c9156c9	0.000426732	0.0191701	0	0.876857	FALSE
58bd181f757283f5a4ceebdf90ff6243	0.0141646	0.00525891	6.46078e-05	0.0115993	TRUE
596db8ce20ae5cbfdc338a62f1bed1d9	0.000233696	0.024276	0.000462958	0.853537	FALSE
59777186ad2e0947e97615b5d6225136	0.00564414	0.0484467	0.00675824	0.0690541	FALSE
59fde92361d7af5a12b89009cc1665c3	0.00165666	0.105083	2.46608e-05	0.108974	FALSE
5a6c87d6a4eb5e114959f6192f29b641	0.000613103	0.00602288	0.00168313	0.689674	FALSE
5a995ef0ef454381562fe4d6909fa8d4	0.00388002	0.0226788	6.56772e-05	0.251018	FALSE
5c4563e3dd7e12dcdf279783af929eaa	0.00263271	0.0238573	0.00184817	0.12484	FALSE
5c4fd1d0cbe7b43a93c2ed9286af0847	7.75652e-05	0.0940084	4.55336e-06	0.27235	FALSE
5c68ef2fd4b94cf4e302d4c8e2ef1fe1	0.00020643	0.00168837	1.2172e-05	0.723814	FALSE
5ca4ec70e0319aa4e6e75595df17d8dc	0.0113971	0.0598617	1.99472e-05	0.0504633	FALSE
5d08d1eb4b8a0672652dd0fc0af2dcf0	0.00039142	0.0196353	0.000365187	0.568767	FALSE
5df1c5c06a1966d13b17f1f5df672777	0.00339047	0.0401592	2.93846e-05	0.428118	FALSE
5e50a007ea9a7f83275157c158916fcc	0.0022805	0.0360252	0.000155798	0.300419	FALSE
5e581b06024ab980e25ee550e0b97247	0.0132779	0.00315949	0	0.0158428	TRUE
5edd946e0a26ae1c85ed8c498c328387	0.00388397	0.0329723	0.000254584	0.408546	FALSE
5eeda5ba5e347d3ee4cc5d928bc3a708	0.000388028	0.0330913	9.11332e-06	0.440765	FALSE
5f25904e073fe5c114cadfde74349518	0.00278574	0.173321	7.99391e-06	0.458114	FALSE
5f8d35126b0a7321413d21487ec72b73	0.00162258	0.00638048	4.89096e-05	0.568047	FALSE
5fbc483f79cd97d3a7253931f37c33e8	0.0189032	0.0425837	0.000269265	0.00885651	TRUE
601101d33cdf43a40bd674a50711af52	0.000148375	0.00441672	0.000884571	0.884125	FALSE
605cc047d6200f294e043f8ce6cb5af7	0.000282423	0.0207399	0.000126685	0.505863	FALSE
60614520ce7378162013d9e6054a37ef	0.00216208	0.0039092	0	0.295227	FALSE
609d1ae0045de753ac19f31803e3e19d	0.000159285	0.0405718	0.000250854	0.957886	FALSE
60de6b121a302a56d080d6e4e597233e	3.52683e-06	0.00716508	2.88067e-06	0.927071	FALSE
61535a40adb8221483821e3984d0b1ac	0.00511263	0.0070632	0.00280696	0.124195	FALSE
629f41c0de31ba20f5d2b3f4c69e09c1	0.000276561	0.167564	0.00012162	0.473801	FALSE
6348584315770e0d041c8543e15394f1	0.0022456	0.0146509	2.11129e-06	0.21854	FALSE
6420671c26eef32065e0275c8cd6701e	0.0101597	0.00525123	0.00180995	0.0731957	FALSE
64cdad777808dde2fad9b1be7bc91b85	5.7488e-05	0.0509339	0	0.428305	FALSE
656fc22d077cc5d6ef83285bcd081cbe	0.00451882	0.0471676	0	0.235154	FALSE
65990c74559e4adfaa672a884ad7d464	0.000149057	0.0250772	0.00103027	0.845659	FALSE
65d43491988bfe557da4d86a5ba25dae	0.0057236	0.20489	4.13609e-06	0.321376	FALSE
66063c3a2e5cc0fd8b0b301cdbb7c0ce	0.0032776	0.0139445	0.00014702	0.246201	FALSE
6616dc3bd6aeb3e26b9b2218290ea574	0.000315525	0.0140626	0.00165053	0.862104	FALSE
662a40a2523f7669fa865700fc74a1cf	0.00450544	0.0046094	0.000294733	0.157069	FALSE
664667183a91ac47de4771fa5456a698	0.00074237	0.0256947	2.8211e-05	0.354227	FALSE
66a9101067d5d8c3ba7bb71b3043276d	0.00565581	0.0158282	0	0.072682	FALSE
675c847bccbc53942ebb7b8cbb4efc4d	0.000206626	0.0795057	0.000408084	0.406261	FALSE
67e8859e108281ee7971084bfa759522	0.0660969	0.0128034	5.59608e-05	6.39754e-08	TRUE
6851a4ee264b56be2fff4686ce269907	0.0156926	0.05534	0.0073936	0.0324138	TRUE
68d79c3035521e82b504b081a197d2ed	2.84933e-08	0.0641613	0.000645252	0.779964	FALSE
68e7e3599b8727dad8fb579a21279b55	0.00358775	0.0314239	0	0.283516	FALSE
69310a7cff9f6b902cdfd08243784ace	0.00400407	0.0253218	9.2957e-05	0.096548	FALSE
69a11f927915e2a3ba1f7b9c84486527	0.00888506	0.0386508	0.000381557	0.0799447	FALSE
69b90707f6f3da7941026fbe6a1597ce	0.0200088	0.0129394	0.000394852	0.00114022	TRUE
6acfe69f470ceebec0cce442b1190fa9	0.00028374	0.0161106	2.36539e-05	0.876	FALSE
6afbda63b0750231cd586b402d745cd8	1.89066e-06	0.098581	3.15086e-05	0.50968	FALSE
6b5c5532185593c41966b2173ea9df1c	0.0156415	0.120699	1.4057e-05	0.0090543	TRUE
6b861b073aefd57927ceac668da9cc4c	0.00306686	0.0173641	1.24869e-06	0.206519	FALSE
6ba43acb03ae795b3e7e31f2be946006	0.00600163	0.15989	0	0.369668	FALSE
6ba98911efd5b1fa1cbba9f869562cce	0.00754674	0.031397	3.62496e-06	0.0102697	TRUE
6bbff26a22040581ff0e24f9b5b40830	0.00405247	0.00178938	7.59696e-05	0.0737279	FALSE
6c324279c1fc2965e594486ac26b0548	0.00799678	0.0948112	7.65019e-05	0.00922934	TRUE
6c4dcaea3271e5e69ab4ae82e8284911	0.000358093	0.0245901	2.21766e-06	0.314336	FALSE
6d7f932303cb8ce3b13ec6d15b25682e	0.00245876	0.0263379	0	0.195584	FALSE
6db169339ee5897780e713c44784d74a	0.00139376	0.0236539	9.3274e-05	0.260424	FALSE
6e57b32b545e72b802822e1554c70868	0.00070515	0.00514533	5.9987e-06	0.205262	FALSE
6e7dcdec78c483cd8d6666e4eedccd4f	0.00016741	0.0329655	1.51509e-05	0.993936	FALSE
6e9ac49ab03e8cf905432ad62df55c30	0.000947385	0.0531261	0	0.226791	FALSE
6eaef2dd2e8097421a196c104a2b76c8	0.000712924	0.0246239	5.5832e-05	0.421589	FALSE
6ec1023583647a401269990c4e8ad716	0.0117113	0.0691934	0.000145653	0.00451138	TRUE
6f980c6f3f2ffefd2013c721461cc1c6	0.00129471	0.0340685	2.06775e-05	0.795934	FALSE
6fe15c78022c1b27688de5f58f793db8	0.000361655	0.118121	2.08062e-05	0.0867046	FALSE
7056e30597f229b4acf906de9a4c432d	0.00523962	0.0161546	5.80128e-06	0.195918	FALSE
70745fa69950bfb64db28e3afff2b1e5	0.00181721	0.017908	0.0001931	0.136691	FALSE
708b000c48dbefb1454b79108d2a1f70	4.47183e-05	0.0183179	5.33753e-05	0.753367	FALSE
72692f8860dd25e796abdda278878b79	0.000395541	0.0147759	2.16777e-05	0.468678	FALSE
72e530a4206f2e4804d502f4dfca8387	0.00489175	0.363981	7.14865e-05	0.165263	FALSE
72ec78ecd4c30c1ddc64900630f35387	0.000133818	0.0247792	0.000101072	0.69971	FALSE
7427cc5ba277f690df113d56e5c6b538	0.000617487	0.00371418	7.55694e-06	0.541969	FALSE
742e1f191223f58590661de80b9d6e3b	0.00349765	0.0451862	0.0034004	0.298121	FALSE
74792adac452eb3544cdc17064d6bbee	4.7847e-05	0.0481131	0	0.814882	FALSE
74aaeb93ba19830fa0e2cc55966371bd	1.11382e-07	0.00904479	7.1107e-06	0.869458	FALSE
74d519816d4cfb9cf4ec9605f76301d6	0.001169	0.0109053	0.000107735	0.315969	FALSE
756e9c33696716a5484135c832f18f12	0.000596766	0.00205824	0	0.648445	FALSE
7652ccdd5e6b26735193e6ff07ffb7a4	0.00194025	0.0057157	2.16228e-05	0.445047	FALSE
769723e5a9c6312f2ee3ab2781ac8ad6	0.000107029	0.0031578	4.06959e-06	0.756809	FALSE
76a2a89fb35336e7b117fc44ff915092	0.000297199	0.0230582	0	0.413583	FALSE
76b39e86c95e0c7dd8b9c57b974f6532	0.000246325	0.0203133	0.00242204	0.815204	FALSE
76ec16cef4c7230bd9bcad23c56fba9f	0.0145978	0.183503	7.26969e-07	0.0555125	FALSE
7717c98118439762317647199c6005f7	0.00324846	0.0420015	0	0.173039	FALSE
77607f11477a41f99a4ef032270b77b4	5.21976e-08	0.0533262	0	0.484571	FALSE
77c2dc197e6b3dbebc4ee240c6a1c559	0.00158399	0.0201236	0.000435016	0.677847	FALSE
7814c2b485cc601b885f117c70bbdf5d	0.000198435	0.0149066	1.03341e-07	0.784379	FALSE
782a79a0725adc6ac22fc1fd15933a12	0.000302843	0.0291327	6.80174e-06	0.773302	FALSE
78500a9f64f33ec04e40892a3f534176	0.00853961	0.0586652	0	0.185982	FALSE
787ab1672520289680427986b59e3417	0.00551665	0.0147704	1.5105e-06	0.160747	FALSE
79ba9fd704fc7264b695cc0504c337a9	0.00402162	0.0383259	1.01445e-05	0.0737315	FALSE
7a3090aa682623800304aca0da51c22c	1.16591e-05	0.0465946	0.000100868	0.443332	FALSE
7a6a394fe7285b50ee54b56f316a3944	0.00177538	0.0244961	0	0.402585	FALSE
7a6dba47692f821cabeaf266b6b36593	0.0837802	0.0209389	0	1.08488e-10	TRUE
7ad394d61d61a814631950655009d828	0.00491719	0.0182585	0	0.177007	FALSE
7af6fc12809fdafab918881f836460f8	0.0236029	0.000424519	0.000104124	0.0019366	TRUE
7b25fe2a8e4d57a05ef403d1d0e831e2	0.00312271	0.0282128	1.84379e-05	0.417479	FALSE
7b28c20e72c6c95b3e604f0849245770	0.00210257	0.0104357	0.00599535	0.493476	FALSE
7c104699e795bbf45f90fceac906e6b4	0.00368811	0.100623	8.31191e-06	0.356316	FALSE
7c3d7711fd15460714ece118b35c0576	0.003719	0.00606771	7.74552e-06	0.114574	FALSE
7d135dfbf857c62673695ef24332b100	0.0024778	0.0103273	0	0.27496	FALSE
7d2402f1612fe6c2f5c20bfda4a90aa0	5.44008e-07	0.137922	2.10536e-05	0.457378	FALSE
7e7d68f511a7019ad4a8d6b9b8138e34	0.000716775	0.069179	3.25421e-05	0.826286	FALSE
7ee3e4343242684ba3ce459672348ff7	0.00961927	0.024655	3.25261e-05	0.0261895	TRUE
7f68cdb24a46c3c6121ad93e2bfcbe57	0.00206612	0.0355614	1.0537e-06	0.54191	FALSE
7f9c14ef4eb251a43b71add4c10a821f	0.00041764	0.0207078	7.80398e-05	0.765755	FALSE
8001826dafd338cf078dd28c2eae05ed	0.00364674	0.0186118	0	0.446386	FALSE
8135beec331a8d558070c38b580e4b8e	0.000420139	0.0111489	0.00987595	0.716676	FALSE
818434292143daca42a3168f3728da82	0.00037306	0.0113837	0.000983966	0.765713	FALSE
81b0af5710b83eca45bef65a75f7794f	2.5816e-05	0.00146815	1.89279e-05	0.990452	FALSE
81d8bf5f800f7da13be5d9afa704b5f2	0.00714763	0.0102168	1.36763e-05	0.0857781	FALSE
824b9c5e131ccef5ab3286cfde31640c	0.000170177	0.0103266	0.00184206	0.737582	FALSE
836cd5ea357ad392c00a7e48d921be1d	1.15813e-05	0.013351	0.0045624	0.970276	FALSE
84aaf0e8aaafa4138e3a8dd837359272	0.00068574	0.00280614	2.71122e-07	0.75721	FALSE
84d5a713b1d46f0e0e0f7ba784e9925d	0.00127265	0.0202569	0	0.399075	FALSE
84f9cf6d08ccc7adb4e945c4fd8be494	0.00587061	0.0153894	0.00200609	0.110344	FALSE
8538d07b8c1e8676f9b9c8c242aab14a	0.0218467	0.0254148	0.000326323	0.000202618	TRUE
85c44c83eddc5d3028261a1000b7d0e1	0.0110697	0.11056	5.19857e-05	0.0611781	FALSE
8646bffa210e3f061cc57f1b1cf2f751	0.0177277	0.0117118	7.21177e-06	0.00556733	TRUE
868be84b9daccd25a648f872c8d5e9ab	0.0122163	0.0144175	0	0.0115845	TRUE
86ff0efd7fd88b82809500c90c4a7832	0.00624157	0.068057	0.000312308	0.0232278	TRUE
871b99772b7ead3ed8a217f566729af6	0.00214867	0.0106106	0.000138695	0.392472	FALSE
8795c5a86013864dc11f24b89e8cdd8c	0.000373344	0.0174589	0.000991744	0.416191	FALSE
87c18e8ee3789954404f2c1a35079a09	0.000588771	0.00304901	0.00133457	0.719153	FALSE
880005af6ed906f0687f0a3f95a078d1	0.000789462	0.129793	1.26099e-06	0.896485	FALSE
889f033ba9c5bb9a721a2c7c84816ca6	0.000354135	0.00742184	1.04869e-06	0.38093	FALSE
8aaed79d6563ff7925c774e39b662a14	2.16003e-05	0.0175329	0.000380342	0.802348	FALSE
8c8a105de3169d2d55fcb9cfc2f52cf9	0.00682255	0.0151636	3.17295e-06	0.175425	FALSE
8ca0b9917d926bb6241ce6e23673fce4	0.00164587	0.0535785	0.000176988	0.376879	FALSE
8ce212aaf7d867e84eab351d75eeecfa	5.14169e-05	0.0121351	0	0.751836	FALSE
8d1761da3df16fe43e34eea0112ba8fd	0.00252871	0.000295868	1.32185e-06	0.331682	FALSE
8d5153b41e59c5ffb5a1fc080eb784cf	0.00335301	0.0710139	0.000258944	0.0309636	TRUE
8d703908c09c7cb0da2a4398dd74f9f8	0.000245782	0.0118746	0.000257362	0.566873	FALSE
8d7e1465fbc2323c5155ea4c76dd520c	0.000338876	0.0267881	2.17088e-06	0.862741	FALSE
8e175abe6a746b8f33bae9cd7c8192bb	0.00227525	0.0932404	0.00259532	0.212373	FALSE
8e2daae0f076acb2d186378cb883210a	0.0194307	0.0178806	0	0.00551224	TRUE
8e493df449e84acb4e24f5811ff3599b	0.00965864	0.108836	1.08282e-06	0.0903298	FALSE
8ee6f70260b29cb40fdff8d4500ae32a	0.00945912	0.0109853	0	0.0334841	TRUE
8f4dea09ecd34aac65b4fdf5d1c37ff1	0.00139683	0.0297412	0	0.335101	FALSE
8fb773e61e6ee7f5e0fde91cb4d2df09	0.000878132	0.00153799	0	0.529086	FALSE
90172aa13aa16cc5776df1ea10660ae1	0.00336601	0.0152096	0	0.258962	FALSE
90af3675c266d09bb7986147ac5885ec	0.000783044	0.0475769	0.000159014	0.619555	FALSE
91587a85e342f8dba27f54e15ac0ea77	0.0207336	0.0101819	3.51255e-05	0.000337072	TRUE
9192b3275c36e56540678451adfa601f	0.00466896	0.0626205	0.0012474	0.0651705	FALSE
91a4a359c89df1285645d1853290d71f	0.00175312	0.0182506	4.52481e-06	0.203686	FALSE
91c6bd1773aaec302882b43aff6babc4	0.00520874	0.318183	2.29245e-05	0.240276	FALSE
923f521b9cf313f1f95c9367e09bbc1c	0.00398562	0.018502	0.000203726	0.148764	FALSE
923fed1e3a5c67f886eb287b585a924a	0.000203522	0.165294	2.91973e-05	0.28986	FALSE
9282e20164736c7ada9bd98d04654b5e	6.06539e-05	0.0155474	0	0.93157	FALSE
932965d7ed2166402b521fea7a1029a4	6.12556e-05	0.00908292	8.93842e-06	0.995701	FALSE
93b489e06301f5b6b413aa6876eb1635	0.00923804	0.0355872	0	0.179158	FALSE
945184b6386c192c0066e0a98a154780	0.00437756	0.0109427	5.76718e-05	0.223144	FALSE
9484afed9f64641667938e294c07fe7c	0.000740471	0.0470944	0.000280194	0.395717	FALSE
94928715987dcb9638dd5c0e8f9b20f4	0.00314277	0.012936	0.000168188	0.235181	FALSE
9580aa8a52ec18a4e92e701cdb595faa	4.3734e-07	0.0271111	4.74282e-05	0.988058	FALSE
95fdd816723ca482a5caba10bea171c8	0.000534038	0.120839	4.22529e-06	0.661686	FALSE
96040114b5274bdb987f28c63b6b6b87	0.0112371	0.0739902	1.94176e-05	0.00239828	TRUE
9639a3291729a3758207b47715d9205f	0.00892013	0.0266992	0.00443538	0.0183346	TRUE
96cf4779be686036f92ee15e58b72d52	0.00260121	0.0591365	0.000284224	0.394962	FALSE
970061e73ce91ac85fddf205224d8322	3.59278e-06	0.0636022	0	0.637269	FALSE
973ca62579b1246f54829278d51475ea	0.000406319	0.0107693	0.000340445	0.59333	FALSE
97a604f0b7677461325e10432ce78290	0.00143477	0.0176378	2.09679e-05	0.292724	FALSE
98733e7d335f309921890faeea796c8c	0.000126	0.00934758	0.000240826	0.87316	FALSE
989f2970e8c86c75bf4b205be62fd345	0.0127866	0.0132364	0	0.0226844	TRUE
9904009a0e14e24b0a6e25eeeeff3e95	0.000125978	0.0235758	3.26779e-05	0.917258	FALSE
9908fffab7ed4f3bec44cda2f5084d49	0.00421531	0.0299661	0.000111	0.335969	FALSE
99deb3c5ecb022ec05609ebd1112a557	0.00356974	0.0030118	0.0178499	0.253934	FALSE
9a5aa6a7450c2a783e9c66b855db6b23	3.5645e-05	0.0320358	1.04051e-05	0.778068	FALSE
9a91e2e1c9d7c179afb558a3fd4664fd	0.000295738	0.0582723	5.5168e-05	0.460025	FALSE
9acb555d3c5dd77e9035a661e7ad1bb6	0.0012226	0.0090557	0.00183969	0.421442	FALSE
9b12ea14bff8a37dc1d39b36b5b904d6	0.00217895	0.00853826	0.000509273	0.436202	FALSE
9b6acfb0708fe91f75081d6801659932	0.00152216	0.00282063	8.9199e-05	0.252072	FALSE
9bcdff78f108f90ce33eea9907c345d2	0.00160449	0.019008	4.93118e-05	0.720057	FALSE
9d2b385c3ad2c3abfa96058922b00164	0.00180147	0.0204412	7.26253e-07	0.122324	FALSE
9d5054752ed33d6a22bd0f96b5618b1c	0.0011315	0.00912799	0.0037174	0.69212	FALSE
9d583502f595e3a521989b645d50e327	0.000465958	0.016685	8.14675e-06	0.977653	FALSE
9d88acce7b2f13b58bf95d2f17ec8c2f	4.05418e-05	0.00349802	1.43481e-06	0.881173	FALSE
9db6065dfa5f306778c1a370f3267d73	0.000163306	0.0868014	0	0.309049	FALSE
9e0326554068ca2dfdaf5f8ab043fea8	3.06464e-05	0.0970095	2.30859e-06	0.395638	FALSE
9e1f282914b07cd79711ce21e7cf4aff	0.0027219	0.0305012	0.000842463	0.218264	FALSE
9e3226efaf559eb14a478f880462cb8a	0.00224694	0.00367423	0.00416869	0.464838	FALSE
9e9c4270966cf507485654eb33a69880	3.13316e-05	0.01203	0	0.889107	FALSE
9ea77e95fbfd1a99c9c28db3b03a01a8	0.00241244	0.00995249	1.07243e-05	0.289969	FALSE
9ee9d7f1e7a96963f1ee2668f858fced	0.0161932	0.0293551	0	0.00934077	TRUE
9f02839251e1419ee447381f263b14ed	0.000137565	0.0196545	0	0.804014	FALSE
9f1c7313b24bc98241173ae7db699bd0	9.3441e-06	0.14649	4.41382e-05	0.706662	FALSE
9f7720d3cc7e4078296706071455e451	0.00270039	0.0432019	3.01981e-06	0.325337	FALSE
9fec7bdd6bd88e710bd69b15692e54a0	0.00792573	0.0144849	0	0.0155333	TRUE
a1642ee93cbc5a4d6b2816c0a116cf42	0.00637003	0.0257844	5.36802e-07	0.0544648	FALSE
a18c0c17fce3d52dc60506e8730bc996	0.0192238	0.00257475	0.000711477	0.00290491	TRUE
a2217cc8df6a4c209aee7f31a304c2b0	0.00116423	0.0588534	2.65319e-05	0.434374	FALSE
a248d70e41d75f4773ef7c94e831a21a	0.005765	0.044566	0.000114362	0.0395817	TRUE
a333ee090a52b582e1a0e2dd776eb937	2.85454e-05	0.0288946	3.62891e-06	0.755647	FALSE
a3738f297ddeee5f739572f65dcf5f58	0.00137329	0.0125342	0	0.190604	FALSE
a55a010c9525ce2943a553dca1421b1c	0.0129177	0.0715845	4.48323e-05	0.00134621	TRUE
a59281c2e5b485694bad1587ee5e4e6a	0.00153038	0.00202701	0	0.670365	FALSE
a5a4b4d58bdd795871acf39629c9e584	0.00227697	0.117023	6.11467e-05	0.070888	FALSE
a62fa6e25e8805dafe5b628529c90023	0.00604491	0.0460954	1.2456e-05	0.270178	FALSE
a63f65ad0f7a1ffc9e5ea828e95cdd6b	4.83839e-05	0.0614959	0.00092788	0.696401	FALSE
a663a01aeb4dbb88bbe0a9840e8f64dc	0.0126067	0.0181176	0.000225253	0.0145973	TRUE
a6d3beca765c1e2453b658614facf89f	9.11648e-06	0.00657097	1.96698e-06	0.79679	FALSE
a72bc4bbcb65e31aac628de5b9a9b0af	0.00728861	0.0606162	6.14817e-05	0.179563	FALSE
a730ef0685ea600be854be1842a6b362	0.00361216	0.0141109	0.00138315	0.269143	FALSE
a78f5a615f91a760ffc238c7c4ce3056	0.000724891	0.00379099	3.84964e-07	0.448259	FALSE
a7e28b3f4879359a929a0da8c8557757	0.000299904	0.0292094	7.4838e-06	0.562535	FALSE
a85414d00d7f63d6e200967b1ba7d397	0.000621499	0.0217671	0.000504354	0.342864	FALSE
a891fb44241e433fa8acf251ef4d328f	0.0108667	0.128997	8.89877e-05	0.003135	TRUE
aa052f6ed7696840ff494c82879d3e1a	0.0010446	0.00864802	2.74224e-06	0.428975	FALSE
aa15b96f1440d573b821009176a759cd	0.000978194	0.0530658	0	0.900602	FALSE
aa9c49ba481ae61591972fc4e6bfa3d4	0.000295781	0.059857	4.56089e-06	0.845582	FALSE
aac0099991c8518a5268b1a19a84550b	0.00784702	0.041723	0.00402752	0.218789	FALSE
aae4c4ed528ae16ec417df816699cfdb	0.0107314	0.0689706	0.000220371	0.00854368	TRUE
ab149525cad479f6599c7923acc49691	0.0167328	0.00835233	7.66527e-07	0.00170444	TRUE
ab1e4aeddde9eb4e80144c135051d941	0.000335783	0.00492756	2.80286e-06	0.745629	FALSE
ab4040fe8717efa3f115680ae82cd72a	0.00211437	0.0119799	0.000982884	0.13222	FALSE
ab9899b443255cd34e51705c7b8ea201	0.00161295	0.0894162	0.00120984	0.841391	FALSE
abee0e7fcc28204ca55bc2b16e140d5b	2.0972e-06	0.0410725	0	0.63739	FALSE
ac4274f46d9ec670be0cfb4126304a8d	0.00741182	0.0222385	0	0.112459	FALSE
ac603e12c4b975609374395b148a0a79	0.00819116	0.031646	0	0.108557	FALSE
ad03570a6623c3fe543fb52f514b234f	6.99324e-07	0.0093638	5.04764e-05	0.963866	FALSE
ad139328ba8ac39c2e5ccef543df2deb	0.0012871	0.0170804	0.00129168	0.514645	FALSE
ad71b192343facecd54843bccb0470da	0.000742239	0.0427419	5.3179e-06	0.272938	FALSE
adb33442e0d50f08eac8ecd41cafd4ab	0.00248629	0.0196665	0	0.447867	FALSE
ae718fc0d3c7bb18fbba060616d5e2cc	0.000664778	0.014035	0	0.527434	FALSE
ae94aa5faaa29c5abe3821ae721ab961	0.000325682	0.0492264	0	0.912397	FALSE
afe1dc97376cf249b67fa422dfa32477	0.00264481	0.0223125	4.53945e-05	0.208236	FALSE
aff3962bbd7607a2971161d9840ca409	0.0147887	0.0390403	5.85218e-05	0.000508604	TRUE
b044a86e33a67caceb0a9f59149747ac	2.19983e-07	0.00388756	7.14459e-05	0.911391	FALSE
b0e56c25ca193e27096e8fb4eb560eee	0.00357956	0.0358131	6.04075e-05	0.57462	FALSE
b1162bcb5e03ffb9e3911aec18b6f761	0.000203206	0.0644781	9.50671e-07	0.864554	FALSE
b1479e74e93e243fc221f7c8b415f507	0.000821879	0.0647317	1.38427e-06	0.303301	FALSE
b15193fce14759d1c06728933e044af6	0.000270864	0.00199398	0.00680301	0.878233	FALSE
b18d893504d87bc4f5fa46ff3229b88a	0.000231878	0.0144912	0	0.714197	FALSE
b1d8e09561b600103cc3d8b388c02478	2.2307e-05	0.0584366	1.78287e-05	0.561195	FALSE
b1f0b65b560701f74c4f43db4234d6c9	0.000227584	0.0170425	7.43053e-07	0.62717	FALSE
b204a17b1a7f29074d81303d5ca68464	0.00219258	0.0161257	1.36449e-06	0.377239	FALSE
b2062ae94fb00a931014b67b499295a8	0.0013594	0.0100577	0	0.445418	FALSE
b354a1e7a29c4f05aace7e65edc75c7f	0.000697694	0.016275	0	0.908384	FALSE
b452284fca181520c11d087351ff43df	0.00277069	0.0342156	2.40818e-05	0.434578	FALSE
b4cf81c7acfe279300da8fd8a8ee9ab2	0.000857535	0.0056695	0	0.472572	FALSE
b4d07c2a22af0c99c73cf9722200d878	0.00116779	0.0437728	0.00112579	0.554556	FALSE
b4f28264f150902936030ef29ce2a10a	0.000228887	0.00826791	8.03141e-05	0.821695	FALSE
b566a93d1c03d8c54a5e167b00ae9cc5	0.00164018	0.0146606	0	0.191458	FALSE
b5a69fb7a66fdb2bf437bd286b439706	0.00449237	0.0191659	0	0.0472608	TRUE
b621d4b3cca1ec89ceca12efca8a94fb	0.00484004	0.0197232	0.000510984	0.0809514	FALSE
b6508672e10c994ae004f8ed630be7ed	0.000264505	0.0747473	6.54635e-06	0.254277	FALSE
b6b86531ef8d5b24a2b1f0d0cbb40c76	0.00306954	0.0180549	7.08492e-06	0.121119	FALSE
b6ecd20f301035741915d6c32bda2410	0.000269714	0.0522671	0	0.407185	FALSE
b6ed1fda48450bc73938e1aad922a581	8.4797e-05	0.013295	6.52654e-06	0.905719	FALSE
b726627e18f29e0da5289f81ca294f92	0.00261384	0.0476094	0.000194201	0.0894777	FALSE
b76fb65897eec48dec94d23d66c0f8f0	7.55788e-05	0.0161391	0	0.805125	FALSE
b78ebf1bcece3137a70ebe7310d29bea	0.00429232	0.0182804	3.04057e-07	0.114868	FALSE
b7bd3c9381627856472384813fe3b213	0.000403257	0.0144367	7.84389e-06	0.808369	FALSE
b7e5e417da183df1d5cb33a51a10991d	0.000329806	0.0107767	1.71838e-07	0.575554	FALSE
b892a377de283ef34540e60931454d35	0.000354704	0.0509091	0	0.388983	FALSE
b8f3e25d11280a9e2189700e107de07c	0.00176039	0.0464073	4.78973e-05	0.18777	FALSE
ba64f4fa502258a89d2b7468af3cbb28	0.00346518	0.0271191	1.41647e-06	0.101928	FALSE
bb518fecd8ffb68f2c76deb00d50f592	0.00124654	0.00697508	0	0.449744	FALSE
bbee9f3d2ff7eae779b70c7ac2c971e4	0.00626044	0.549817	8.71192e-06	0.219104	FALSE
bc6a59a66d65219dc321649375b9be2e	0.0045451	0.0352936	1.8751e-06	0.300005	FALSE
bc7f6c40d5f8e134763db884ca78cb1d	0.00760508	0.0115024	0	0.0328932	TRUE
bd5ef8f372e09bcf6ec35825be4f053c	0.00470644	0.00693432	0.00427772	0.0858947	FALSE
bd6cf3f5a66cefd7b96fb6cf75d23cd2	0.000149907	0.00590147	6.24351e-05	0.725165	FALSE
bdb6ddef008a6d31c019642fb28d7c1d	1.41613e-05	0.177096	7.13745e-06	0.239071	FALSE
be5cc85bd2ac16b6ae446fd24b1e2308	0.00159365	0.00749242	9.1014e-05	0.309545	FALSE
bea2245c01baedd6d4a6d6e4e857f9f6	0.00365876	0.0252921	0	0.22355	FALSE
bed671b4676144142cebd192b690f499	0.00489926	0.121603	0.0115005	0.644055	FALSE
bee040b0942c767b368519c4706f8cdb	0.00148609	0.000719389	6.28071e-06	0.297066	FALSE
bf611493002f5918a68778bde2def567	0.002042	0.015227	0.00262393	0.447472	FALSE
bff072be6820bb768214374ffe47a137	1.84475e-05	0.00167587	0	0.993418	FALSE
c0044f57ec04cd70905d690c5b7bd147	0.0076689	0.0307109	0.000133233	0.024447	TRUE
c072b53a13bb032cf7ebd84b996bb18f	0.00083528	0.0221228	0	0.168217	FALSE
c0a8f5074b73b0648d1a21b1f3d8ffaf	0.000658672	0.0398661	0	0.75599	FALSE
c2214f5c48ce111caeeb8f928ca5b648	0.000644502	0.0130094	0	0.368881	FALSE
c24e0e391aa836b5eae25567c7eb89ee	0.023625	0.0203424	0.00154801	0.00141971	TRUE
c26af4c22f01bb994a68df0c15a529a3	0.000466502	0.0964742	2.07162e-05	0.213987	FALSE
c2da7cc0247443dccd2e3d6a62f7be45	0.00177973	0.0854327	7.41214e-05	0.11434	FALSE
c3337d877a02fb500fc37be8aa4fd234	4.04097e-05	0.0932812	2.66214e-05	0.647794	FALSE
c3f21101b8845fd1c974cb14578fb119	0.000193817	0.0970558	4.23055e-06	0.697694	FALSE
c48070f3061b086b60ff32f77e0002fa	0.0119587	0.00375857	0.00866197	0.031398	TRUE
c4f0710eb90cbedb839c238b591f4bb9	0.000115453	0.0239423	0	0.966749	FALSE
c532c2c02cdb1cec71b6500c5d6c2edf	0.0444887	0.0458476	1.49642e-07	2.82167e-06	TRUE
c54ecd701d322d197b9000b235740969	0.00558831	0.0151298	4.07215e-05	0.129733	FALSE
c5bbe83eefb639e05548b52ee3aae3c6	0.000215863	0.112951	2.57746e-05	0.22393	FALSE
c5ec23b5e73a33133aa0fcf9acd58650	0.00309596	0.0832843	2.7857e-05	0.0979801	FALSE
c5ed5baac8c4ff452a1e65a58e880bfa	0.00151035	0.00384078	3.47971e-07	0.597761	FALSE
c66ec67719e54d2cb0afc3154b3c23af	0.0125527	0.00918449	0.00132121	0.0097009	TRUE
c67445ed68d61f49e41b7bdd1de019fb	0.0475151	0.00861497	0.000296629	1.94225e-06	TRUE
c6b90711837508687841b1d5cbff2f65	0.000315777	0.159902	1.00459e-05	0.218955	FALSE
c6c3ab4e828fb40d6e05967b7aac9338	0.00676971	0.0789231	0.0429861	0.278808	FALSE
c7710d6f144476667c42e65e2ec71053	0.00188744	0.0582816	0.00020022	0.732868	FALSE
c7d28b7a0a9a95666a7a6df27bdd7472	0.000600844	0.000763123	3.36875e-05	0.771213	FALSE
c81d2bd60b0b2a355bc6e63534ecc66c	0.00427204	0.048767	7.2664e-05	0.075236	FALSE
c84d13308b8608a006759b82fcb5e4ac	0.00865391	0.00236835	6.97561e-05	0.0454034	TRUE
c9487a3260aac1c2c358a02bf68935bf	0.00116822	0.0256863	1.74565e-05	0.625461	FALSE
c97ea25ba069877eac769cb05968724c	0.023846	0.017367	5.98845e-05	0.000193139	TRUE
ca72a089674006d2e9cade617df3d5d7	0.00884212	0.0410428	2.06392e-05	0.0679871	FALSE
caea322863a57bb2b14c7317fa120dc4	0.0139029	0.00653056	0.000435988	0.00430289	TRUE
cb3bfa7ac2b500c6a49d88ce9412dbea	0.003273	0.00173191	8.02387e-07	0.12672	FALSE
cb7c9a82654d3ef267e1738cb0fe5569	0.000143625	0.0767776	0.000146853	0.606723	FALSE
cb89e1b7ff82a658c8def6e75f5c14bc	0.000942014	0.142754	3.5089e-05	0.985687	FALSE
cd5b7f7211526a4109099a6fd4b01aab	0.00569166	0.0543227	0	0.0323307	TRUE
cd604e575361dd5195144bf8e5007cb7	0.000792629	0.142963	5.57757e-07	0.816302	FALSE
cd9401a6bce4a63af516d06d2a843f9d	0.00739299	0.0107675	0.000132458	0.0393604	TRUE
cf0e29b1acfd7c9cc92b326cbfc88908	0.00563035	0.00362689	2.19905e-06	0.216051	FALSE
cf4a3714646f3c97bb3489da222228b7	0.000980271	0.0143137	5.19304e-05	0.553213	FALSE
d0833ce681acbdd482a03911d447756d	1.18158e-05	0.228862	9.48449e-07	0.229741	FALSE
d084475ce17d67557615ecfb105797ab	9.20478e-05	0.0375784	0	0.818137	FALSE
d114fb4c335125128be28401522dd41a	0.000646769	0.0514313	8.68124e-05	0.761315	FALSE
d1a75593a480570277f05ec729b865de	0.0169053	0.0743711	0	0.0130491	TRUE
d1b9cd324ba837bb9f2e780dc1116882	5.34963e-05	0.0107396	0	0.86129	FALSE
d1dfa014363e0f9510af2b404d268409	0.000152987	0.00301834	1.09308e-07	0.673119	FALSE
d20b46e3c9d79a8e49a48f112fc03d4f	0.00138939	0.0104017	1.7964e-05	0.65706	FALSE
d380b9ae91e3875a70ff329e4889cb72	0.00646333	0.0342481	0.00344671	0.189479	FALSE
d4454a4ebd63a8e375dadd2632588f59	0.000214601	0.0165006	5.09795e-05	0.825677	FALSE
d46e2205f0c6ecf67b51f83d111c509c	0.0141629	0.0281192	0.00466722	0.0079997	TRUE
d49783e7800974b5f2bcce554e26072e	0.00856541	0.0528245	0.000182245	0.0251825	TRUE
d515ae0a0b58aa13869a5966a80c98a9	0.0126874	0.0633151	4.51143e-05	0.0172022	TRUE
d5278c84ceca328330b2b932c3e705bd	0.000893771	0.0162616	0	0.479733	FALSE
d56fd4c21346f6d694c7e638f6bdcb70	3.3879e-05	0.0223574	8.07091e-05	0.711204	FALSE
d611e03044e800bf023cfc92bec2106a	3.42331e-06	0.00252925	2.65921e-05	0.900104	FALSE
d61d182d52a4a2670558d6160246ffdb	0.000801698	0.0183837	0	0.599652	FALSE
d622c6bc1d5e3a4f0403d7d208981372	0.00448262	0.0469094	0.000933277	0.0907185	FALSE
d668488fa839c37c80ae10d320cf3665	1.93148e-05	0.0692814	0	0.556258	FALSE
d6a526b572996ed919a3e009473bc860	8.50139e-05	0.0461599	0	0.296156	FALSE
d6aca1ce3a8896b5a4ac550a4108ddd9	1.77464e-07	0.0149781	0	0.986716	FALSE
d71feb1923fa288790187009e8efa6d3	0.00133944	0.079106	0.000970373	0.222726	FALSE
d76d59ec71de0e3b22da0c9cd564d41a	0.0280463	0.0771876	0.0109868	0.0014785	TRUE
d83f60183d81253a505beaeef3cd168f	5.50236e-05	0.0212282	0	0.856069	FALSE
d8a42db5c61062f2a7b11fcdf03a65d5	0.00210858	0.046914	4.35521e-05	0.166065	FALSE
d8e7f9181e4d5a4a6453e9ca9996a43f	0.000829268	0.00124958	0.00350098	0.498871	FALSE
d900eb33f6b4bc449aab64df16ae18b2	0.000173094	0.0282896	0.00473332	0.758678	FALSE
d969ff7a11c25dc9b04c6eb48a6ec8c3	0.000134188	0.0579934	4.85988e-05	0.453709	FALSE
d9eea834805833ac21a86fdabedd8556	0.00789812	0.011579	0.00220966	0.0766751	FALSE
da1d26d90a7443d34675778207d2c227	0.00184981	0.0925704	6.49215e-06	0.752516	FALSE
da6a7cba87e0895b9cbe6037b9bd8b3b	0.000476646	0.0452103	1.96375e-06	0.450046	FALSE
da8644094f1d480f3b3a6a03a7027ab4	0.0267816	0.034757	3.81878e-05	0.000881167	TRUE
db30710da37e69642cc4285ba7316773	0.00589244	0.0577428	0	0.153848	FALSE
db74b0f5f9e396a0c984f4a1a039b60c	0.00211298	0.0123947	0	0.487264	FALSE
db7f42d2a4ded289e177bb4c00edff61	0.00226272	0.0207303	0.0006077	0.108653	FALSE
db92b30aa17c8d7700a2155e11f3d311	0.000170749	0.0671771	3.01265e-07	0.71741	FALSE
dbcdaca3ee9e9fe75d8829e87b8551dc	0.000100809	0.0476411	0	0.662354	FALSE
dd46e2d5cd81a8add2304556257a92f7	0.00405723	0.0335736	0	0.108088	FALSE
dd80e0a50520c9481217ccdf670781a6	0.000188972	0.00299963	0.000112682	0.409375	FALSE
dd918c333e5c4fef9c92068fddda1c3e	0.0039026	0.0236767	0.000346606	0.21266	FALSE
de1e58dc4b4839c49dc701d8d7592a93	0.00055638	0.0379834	0	0.858691	FALSE
de641e423b4a00fd0c6ae6fa5d27e866	0.00291179	0.0340324	1.86109e-06	0.250238	FALSE
de68af3f62b2b04e42f894e18839bb57	0.00019105	0.0318442	8.44869e-07	0.873397	FALSE
df14354ec277348c54d0c9dd49eb4da0	0.00430495	0.0107425	0.00074342	0.149928	FALSE
df16a09f3e448ddd3b1ec54066d3081d	0.0151645	0.00824447	0.000162907	0.0100698	TRUE
df8456a1abbfb4c8a2c450b44378d4cb	0.000383998	0.0774328	0.000198571	0.555725	FALSE
dffd48b1005574979781e104156691c1	0.000773681	0.027455	0	0.826822	FALSE
e02967778c804350d971534895b0dfae	0.00173792	0.0376777	6.64663e-05	0.384056	FALSE
e039554b1f3ff16d39369c5b7a2d9605	0.00317793	0.00276543	0	0.265121	FALSE
e0cdaf99e96ca363991154bd1da46a59	1.02601e-05	0.0162934	0	0.917696	FALSE
e220e84c750738e230e8ecfe97decc4c	0.00128644	0.0418591	0.000531752	0.314795	FALSE
e2cfe099d4a73a03ac5f80d4f8369dbc	0.00241919	0.00691324	0.000468497	0.299858	FALSE
e335f74033bc634af43ee6baa84fa247	0.0135739	0.0450987	0.00437249	0.0109259	TRUE
e35e7d4cf6b6c4837a7bf77ca88c05ca	0.00693965	0.0143073	0	0.0255247	TRUE
e367dacc4cf58de7164775e5899d4ab2	0.00225868	0.0142965	4.66304e-05	0.286988	FALSE
e4ef1c7b616eb842c0ff7a327e83bd76	1.05041e-06	0.0143653	4.58299e-05	0.933716	FALSE
e4f195476bffa394e3048063f99360ea	0.00189503	0.04727	0	0.191287	FALSE
e502ebea2a54a6f839d310d6d57e7d47	0.0616122	0.0173811	0	1.65791e-07	TRUE
e5bd5a5c7c1fe29892ebff584483a1c4	1.6882e-05	0.0231132	0	0.920662	FALSE
e603a72ebbc7a4fcb5a657b52c3e8c50	0.00330232	0.0206311	0	0.313755	FALSE
e657205bc51c1db7e6a38c33a084749d	2.73936e-05	0.0131422	1.48183e-05	0.992665	FALSE
e7cfd084265c4df4856ca07b1c9b24ee	0.00151977	0.0466805	3.09734e-05	0.58459	FALSE
e865f29a716e8d51f83931befa951240	0.0274378	0.00924978	0.0035816	0.00030102	TRUE
e93b313352019b8113e7fc66bf757917	0.0696379	0.099298	8.5225e-06	1.58213e-08	TRUE
e9f900358bb9297e10b9fbb1321b1e6e	0.023992	0.0435096	0.000235275	0.00189325	TRUE
ea00763b3eff28e6e109d14cb2cff8d5	0.000644295	0.0204163	3.60119e-06	0.72148	FALSE
ea52488235f530227f65a4c6e3b27aab	1.11395e-05	0.00762245	1.30833e-05	0.705491	FALSE
ea7823427b5854bc784da136aa27d777	0.00050532	0.00424319	0	0.540295	FALSE
eb2c67615eb41fa15a21c4d3a12528c6	0.000400731	0.0047462	0	0.771018	FALSE
eb51a6482b09f0c5962e362d2d23abb9	0.0207113	0.00267514	1.47746e-05	0.00240721	TRUE
ec6732c2e0d4cf64b3d0350e7fe3defb	0.000396212	0.0707615	0.00140565	0.174486	FALSE
ed8746a919274371bea412882a1c6bb5	0.000827217	0.0216727	0.000204202	0.790114	FALSE
edc9e5c16e40aff1eadce6597940f08f	0.00106871	0.0433433	0.000405981	0.255828	FALSE
edd418053a744b62aa296a5a85039b3a	0.0220923	0.0362453	1.5105e-06	0.00163417	TRUE
edf42f357f8934fc004c334c5c7b5e6e	0.000407352	0.0143873	1.77069e-05	0.554072	FALSE
ee5b57a629da222ad236b5d4bc329d71	0.00742304	0.0140211	1.36754e-07	0.0197499	TRUE
ee6f1ad3007b7380824da57876e6c8c3	0.000294474	0.0138869	0	0.9269	FALSE
ee72ee97db064e5d745356f479b9e576	0.0106313	0.0240742	0.00267477	0.0140623	TRUE
eebc27bcf8bcb13a692001530892f5d5	0.00179639	0.0721658	2.06826e-06	0.119132	FALSE
ef1243f7818d1e35c1e968e8539173cf	0.0110858	0.0184134	1.1118e-05	0.012584	TRUE
ef6a209f17415ca40777d4f3e0459647	0.00554309	0.0118432	5.95626e-05	0.126463	FALSE
efa231614a5eb97a385a5cae7b440348	0.00176166	0.00478195	0.000126475	0.555213	FALSE
efa934e07029e49f4b1959b33c677589	0.000184011	0.331397	4.20348e-05	0.63576	FALSE
f0015c3b64e80303ed3d858f0618bc43	0.00389913	0.0489401	0.000186549	0.243563	FALSE
f005c8c557afa9e8ed92a77753fc6770	0.000877423	0.0230805	9.59427e-08	0.74179	FALSE
f3384f1f36a908bd09b3c265bac26f8c	0.00364239	0.014727	0	0.182411	FALSE
f35b00aec9a541d1f96cbdc1c6ae68a0	0.00623119	0.00501377	9.34046e-06	0.131579	FALSE
f479c23321346918723839e33a3544f4	0.0188369	0.00491014	0.000734922	0.00319921	TRUE
f4cc6e4932f507b33d1335d801f54563	0.00292991	0.00963041	0.00229004	0.231068	FALSE
f50508546ae13143015f8c4cb976d0e4	0.0134803	0.0368057	0.000335264	0.00608389	TRUE
f55d22a8e61d493b7f4c5e3f09326add	0.000584457	0.0291068	2.08954e-06	0.283177	FALSE
f5f5e0da89730462abaf6301a9557193	0.0130164	0.0130406	0.0146375	0.00523163	TRUE
f663dd604f793f22ce20452b09494608	0.00114164	0.0179672	3.54193e-06	0.750285	FALSE
f73bc660ad02cf25a2e30bead37e34fd	0.000179027	0.0201667	0.000201738	0.947736	FALSE
f7870a4e6cccb8a029cf6f0091c106f5	0.000478098	0.0098333	0	0.529336	FALSE
f801c7a8ac9c5fbba79b652ac9d82a13	0.00029437	0.047522	5.91717e-06	0.544801	FALSE
f8d0d5caceea62f4be2477d29163f163	0.000528142	0.00790064	0	0.868107	FALSE
f8d1b6567bca78638227d413f6170e06	0.000392776	0.134195	1.81586e-06	0.700535	FALSE
f94b14e11dfe405e48976839ca380380	0.00716969	0.0331308	5.4406e-06	0.193457	FALSE
f9612c98d79c37a803a973724113cef6	0.000792424	0.00397182	0	0.533304	FALSE
f98dab4619ff896a9cee45a9b9ddc792	0.0024619	0.141046	0.00016806	0.88457	FALSE
fb428d07d03e32be0b85eacbed10df0a	0.00973342	0.0419463	0.000303013	0.0433813	TRUE
fbd67349783ebeacc69814257b694d56	7.03214e-05	0.00147048	0.000208538	0.906765	FALSE
fc00ed40b15cd5fa384b672502a3adc3	0.000535331	0.0118536	0.00102213	0.851528	FALSE
fcffedae608fe4871be42936a1cb523a	0.00052391	0.039533	0.000353658	0.396513	FALSE
fd44d4cb468fd7dc9b3227867714ed87	0.0201827	0.0140225	0.00455719	0.000778626	TRUE
fd496fd32dc8c08ade2e8b6c9d8ee13d	0.0198292	0.0172489	0.00438943	0.00245566	TRUE
fe1d758f268d0c3fe3c677aed90ffd1e	0.000480005	0.00201873	1.21749e-05	0.631637	FALSE
fec2da4ccc40b9ad85a020553063366b	0.00268521	0.0652783	7.10297e-06	0.763748	FALSE
fee421dd182111e1d718ac10decab1e9	0.00363772	0.00629183	0.000172616	0.187402	FALSE

## Sheet: Fig. 1b
Fig. 1b
Axis1	Axis2	Sample ID	Group	Study
-0.0146363	-0.120843	FR-adenoma01	Adenoma	FR-CRC
0.0133094	-0.0845941	FR-adenoma02	Adenoma	FR-CRC
0.0756114	-0.266662	FR-adenoma03	Adenoma	FR-CRC
0.0353586	0.112585	FR-adenoma04	Adenoma	FR-CRC
0.171259	0.274167	FR-adenoma05	Adenoma	FR-CRC
-0.00352534	-0.128768	FR-adenoma06	Adenoma	FR-CRC
0.0596185	0.183698	FR-adenoma07	Adenoma	FR-CRC
0.430743	-0.0824197	FR-adenoma08	Adenoma	FR-CRC
0.433353	-0.10343	FR-adenoma09	Adenoma	FR-CRC
0.332419	-0.166694	FR-adenoma10	Adenoma	FR-CRC
0.310585	0.137767	FR-adenoma11	Adenoma	FR-CRC
0.316508	-0.2087	FR-adenoma12	Adenoma	FR-CRC
0.388995	-0.0479635	FR-adenoma13	Adenoma	FR-CRC
0.368232	-0.138968	FR-adenoma14	Adenoma	FR-CRC
0.395027	-0.0725112	FR-adenoma15	Adenoma	FR-CRC
0.121026	-0.224124	FR-adenoma16	Adenoma	FR-CRC
0.271234	-0.262095	FR-adenoma17	Adenoma	FR-CRC
0.296654	-0.140047	FR-adenoma18	Adenoma	FR-CRC
0.357321	-0.168246	FR-adenoma19	Adenoma	FR-CRC
0.397993	-0.0816299	FR-adenoma20	Adenoma	FR-CRC
0.265236	-0.126063	FR-adenoma21	Adenoma	FR-CRC
0.333468	-0.01325	FR-adenoma22	Adenoma	FR-CRC
0.21116	-0.152069	FR-adenoma23	Adenoma	FR-CRC
0.201771	-0.0861521	FR-adenoma24	Adenoma	FR-CRC
0.1704	-0.167693	FR-adenoma25	Adenoma	FR-CRC
0.422426	-0.0656273	FR-adenoma26	Adenoma	FR-CRC
0.26693	0.0105875	FR-adenoma27	Adenoma	FR-CRC
0.183446	-0.0788851	FR-adenoma28	Adenoma	FR-CRC
0.275637	-0.101059	FR-adenoma29	Adenoma	FR-CRC
0.121493	-0.00767691	FR-adenoma30	Adenoma	FR-CRC
0.336256	0.222206	FR-adenoma31	Adenoma	FR-CRC
0.356997	0.0642093	FR-adenoma32	Adenoma	FR-CRC
0.37565	-0.166755	FR-adenoma33	Adenoma	FR-CRC
0.383114	-0.167053	FR-adenoma34	Adenoma	FR-CRC
0.26489	0.119867	FR-adenoma35	Adenoma	FR-CRC
0.383929	-0.122354	FR-adenoma36	Adenoma	FR-CRC
0.281115	-0.0172413	FR-adenoma37	Adenoma	FR-CRC
0.210977	-0.00818472	FR-adenoma38	Adenoma	FR-CRC
0.109835	0.271482	FR-cancer01	Cancer	FR-CRC
0.348118	-0.0599171	FR-cancer02	Cancer	FR-CRC
0.159572	-0.110487	FR-cancer03	Cancer	FR-CRC
0.257752	-0.165583	FR-cancer04	Cancer	FR-CRC
0.291337	-0.230099	FR-cancer05	Cancer	FR-CRC
0.433171	-0.151689	FR-cancer06	Cancer	FR-CRC
0.345635	0.0830807	FR-cancer07	Cancer	FR-CRC
0.343178	-0.0678759	FR-cancer08	Cancer	FR-CRC
0.34501	-0.131712	FR-cancer09	Cancer	FR-CRC
0.344733	-0.241443	FR-cancer10	Cancer	FR-CRC
0.332899	-0.163326	FR-cancer11	Cancer	FR-CRC
0.131641	0.0221556	FR-cancer12	Cancer	FR-CRC
0.328758	-0.0443106	FR-cancer13	Cancer	FR-CRC
0.197962	-0.340123	FR-cancer14	Cancer	FR-CRC
0.302947	-0.104098	FR-cancer15	Cancer	FR-CRC
0.216617	-0.128574	FR-cancer16	Cancer	FR-CRC
0.263041	-0.279996	FR-cancer17	Cancer	FR-CRC
0.350093	-0.139714	FR-cancer18	Cancer	FR-CRC
0.206007	-0.319056	FR-cancer19	Cancer	FR-CRC
0.300511	-0.129124	FR-cancer20	Cancer	FR-CRC
0.324765	0.192759	FR-cancer21	Cancer	FR-CRC
0.366644	0.184325	FR-cancer22	Cancer	FR-CRC
0.288177	-0.194372	FR-cancer23	Cancer	FR-CRC
0.314473	0.00587524	FR-cancer24	Cancer	FR-CRC
0.105755	-0.0720416	FR-cancer25	Cancer	FR-CRC
0.305098	-0.221177	FR-cancer26	Cancer	FR-CRC
0.284276	-0.143476	FR-cancer27	Cancer	FR-CRC
0.25544	-0.340189	FR-cancer28	Cancer	FR-CRC
0.265073	-0.0736884	FR-cancer29	Cancer	FR-CRC
0.261852	-0.288441	FR-cancer30	Cancer	FR-CRC
0.265305	-0.227136	FR-cancer31	Cancer	FR-CRC
0.136369	-0.132161	FR-cancer32	Cancer	FR-CRC
0.23398	-0.0511155	FR-cancer33	Cancer	FR-CRC
0.31315	-0.176446	FR-cancer34	Cancer	FR-CRC
0.28548	-0.169964	FR-cancer35	Cancer	FR-CRC
0.302882	-0.0481844	FR-cancer36	Cancer	FR-CRC
0.240902	0.0497216	FR-cancer37	Cancer	FR-CRC
0.177443	-0.240485	FR-cancer38	Cancer	FR-CRC
0.367142	-0.0594716	FR-cancer39	Cancer	FR-CRC
0.375669	-0.170766	FR-cancer40	Cancer	FR-CRC
0.104674	-0.155681	FR-cancer41	Cancer	FR-CRC
0.208116	-0.105721	FR-control01	Control	FR-CRC
0.0571464	-0.171515	FR-control02	Control	FR-CRC
-0.0071926	-0.19172	FR-control03	Control	FR-CRC
0.023848	-0.33768	FR-control04	Control	FR-CRC
-0.0247845	-0.192393	FR-control05	Control	FR-CRC
0.12327	0.0509577	FR-control06	Control	FR-CRC
0.259215	-0.141388	FR-control07	Control	FR-CRC
0.000798686	-0.185808	FR-control08	Control	FR-CRC
0.271197	-0.122787	FR-control09	Control	FR-CRC
0.067609	0.207801	FR-control10	Control	FR-CRC
-0.041389	-0.139256	FR-control11	Control	FR-CRC
0.169663	0.294728	FR-control12	Control	FR-CRC
-0.0177695	-0.123311	FR-control13	Control	FR-CRC
-0.0333664	-0.0048244	FR-control14	Control	FR-CRC
0.132619	0.431624	FR-control15	Control	FR-CRC
0.0284688	0.239165	FR-control16	Control	FR-CRC
-0.130704	-0.0522883	FR-control17	Control	FR-CRC
-0.0757378	-0.236985	FR-control18	Control	FR-CRC
-0.182732	-0.00490479	FR-control19	Control	FR-CRC
-0.137623	0.0148744	FR-control20	Control	FR-CRC
0.0259511	-0.0635008	FR-control21	Control	FR-CRC
0.424136	-0.0338645	FR-control22	Control	FR-CRC
0.274402	-0.200702	FR-control23	Control	FR-CRC
0.444371	-0.107481	FR-control24	Control	FR-CRC
0.437006	-0.106729	FR-control25	Control	FR-CRC
0.399575	-0.116507	FR-control26	Control	FR-CRC
0.35041	0.129005	FR-control27	Control	FR-CRC
0.241043	0.0072761	FR-control28	Control	FR-CRC
0.308257	0.245331	FR-control29	Control	FR-CRC
0.389157	-0.0378397	FR-control30	Control	FR-CRC
0.212489	-0.0303462	FR-control31	Control	FR-CRC
0.329072	-0.0246247	FR-control32	Control	FR-CRC
0.404031	-0.0616635	FR-control33	Control	FR-CRC
0.268295	-0.129007	FR-control34	Control	FR-CRC
0.284759	-0.122587	FR-control35	Control	FR-CRC
0.355676	-0.0999738	FR-control36	Control	FR-CRC
0.290243	-0.222773	FR-control37	Control	FR-CRC
0.365983	0.122957	FR-control38	Control	FR-CRC
0.357745	0.135277	FR-control39	Control	FR-CRC
0.356242	-0.125821	FR-control40	Control	FR-CRC
0.358594	0.0356445	FR-control41	Control	FR-CRC
0.212942	0.34335	FR-control42	Control	FR-CRC
0.372845	-0.0989491	FR-control43	Control	FR-CRC
0.388365	-0.0606664	FR-control44	Control	FR-CRC
0.35033	-0.127234	FR-control45	Control	FR-CRC
0.346959	-0.0368731	FR-control46	Control	FR-CRC
0.341031	0.138095	FR-control47	Control	FR-CRC
0.329936	0.18532	FR-control48	Control	FR-CRC
0.283653	0.0938938	FR-control49	Control	FR-CRC
0.300406	0.181057	FR-control50	Control	FR-CRC
-0.312034	-0.0950529	US1-adenoma01	Adenoma	US1-CRC
-0.0493719	-0.133063	US1-adenoma02	Adenoma	US1-CRC
-0.207174	-0.00447148	US1-adenoma03	Adenoma	US1-CRC
-0.0845822	-0.117627	US1-adenoma04	Adenoma	US1-CRC
-0.297397	0.0535855	US1-adenoma05	Adenoma	US1-CRC
-0.126772	-0.120101	US1-adenoma06	Adenoma	US1-CRC
-0.173731	0.0909035	US1-adenoma07	Adenoma	US1-CRC
0.171379	0.249027	US1-adenoma08	Adenoma	US1-CRC
-0.236008	-0.240194	US1-adenoma09	Adenoma	US1-CRC
-0.308426	0.108997	US1-adenoma10	Adenoma	US1-CRC
0.0109572	-0.0230579	US1-adenoma11	Adenoma	US1-CRC
-0.157237	-0.00811407	US1-adenoma12	Adenoma	US1-CRC
0.230669	0.238707	US1-adenoma13	Adenoma	US1-CRC
-0.0499888	-0.227527	US1-adenoma14	Adenoma	US1-CRC
-0.277817	-0.220949	US1-adenoma15	Adenoma	US1-CRC
-0.057405	0.212785	US1-adenoma16	Adenoma	US1-CRC
-0.0411555	0.223351	US1-adenoma17	Adenoma	US1-CRC
0.0996026	0.286163	US1-adenoma18	Adenoma	US1-CRC
-0.0185669	-0.238767	US1-adenoma19	Adenoma	US1-CRC
-0.342436	0.061771	US1-adenoma20	Adenoma	US1-CRC
-0.00637799	-0.235836	US1-adenoma21	Adenoma	US1-CRC
-0.353881	-0.0818675	US1-adenoma22	Adenoma	US1-CRC
-0.180375	0.192815	US1-adenoma23	Adenoma	US1-CRC
-0.238986	-0.0606885	US1-adenoma24	Adenoma	US1-CRC
-0.119723	-0.188375	US1-adenoma25	Adenoma	US1-CRC
-0.19151	-0.239118	US1-adenoma26	Adenoma	US1-CRC
0.201776	-0.122589	US1-adenoma27	Adenoma	US1-CRC
-0.227096	-0.0205457	US1-adenoma29	Adenoma	US1-CRC
-0.243501	-0.05928	US1-adenoma30	Adenoma	US1-CRC
-0.240449	0.0465501	US1-adenoma31	Adenoma	US1-CRC
0.124777	-0.0530389	US1-adenoma32	Adenoma	US1-CRC
-0.000601036	-0.125652	US1-adenoma33	Adenoma	US1-CRC
0.189806	0.231838	US1-adenoma34	Adenoma	US1-CRC
0.0311944	0.0788755	US1-adenoma35	Adenoma	US1-CRC
-0.0472556	0.0335875	US1-adenoma36	Adenoma	US1-CRC
-0.135318	0.287318	US1-adenoma37	Adenoma	US1-CRC
-0.221429	0.198873	US1-adenoma38	Adenoma	US1-CRC
-0.192823	-0.0260218	US1-adenoma39	Adenoma	US1-CRC
-0.0263421	0.166173	US1-adenoma40	Adenoma	US1-CRC
-0.305493	-0.128597	US1-adenoma41	Adenoma	US1-CRC
-0.155344	-0.0398894	US1-cancer01	Cancer	US1-CRC
0.277994	-0.146683	US1-cancer02	Cancer	US1-CRC
0.042712	0.0136294	US1-cancer03	Cancer	US1-CRC
0.0212735	0.0881716	US1-cancer04	Cancer	US1-CRC
0.0339652	-0.0585836	US1-cancer05	Cancer	US1-CRC
-0.254654	-0.0759952	US1-cancer06	Cancer	US1-CRC
-0.0733832	-0.207154	US1-cancer07	Cancer	US1-CRC
-0.0671928	-0.153876	US1-cancer08	Cancer	US1-CRC
0.156229	0.342405	US1-cancer09	Cancer	US1-CRC
-0.119906	-0.195244	US1-cancer10	Cancer	US1-CRC
-0.102844	-0.169954	US1-cancer11	Cancer	US1-CRC
-0.111053	-0.222174	US1-cancer12	Cancer	US1-CRC
0.0108636	-0.0826064	US1-cancer13	Cancer	US1-CRC
0.0493949	-0.180118	US1-cancer14	Cancer	US1-CRC
-0.172155	-0.0677828	US1-cancer15	Cancer	US1-CRC
-0.139263	0.0060657	US1-cancer16	Cancer	US1-CRC
0.204689	-0.0860966	US1-cancer17	Cancer	US1-CRC
0.263307	-0.0345333	US1-cancer18	Cancer	US1-CRC
0.0934078	0.0895987	US1-cancer19	Cancer	US1-CRC
-0.258417	0.159048	US1-cancer20	Cancer	US1-CRC
-0.167025	0.0235155	US1-cancer21	Cancer	US1-CRC
-0.0304332	0.278136	US1-cancer22	Cancer	US1-CRC
-0.302473	-0.0658282	US1-cancer23	Cancer	US1-CRC
-0.14052	0.0182553	US1-cancer24	Cancer	US1-CRC
-0.140969	-0.151272	US1-cancer25	Cancer	US1-CRC
-0.168219	-0.230245	US1-cancer26	Cancer	US1-CRC
-0.317894	-0.143899	US2-adenoma01	Adenoma	US2-CRC
-0.283728	0.0181161	US2-adenoma02	Adenoma	US2-CRC
-0.0482349	-0.142605	US2-adenoma03	Adenoma	US2-CRC
-0.206717	-0.038893	US2-adenoma04	Adenoma	US2-CRC
0.129889	0.419826	US2-adenoma05	Adenoma	US2-CRC
0.0850274	0.217143	US2-adenoma06	Adenoma	US2-CRC
0.0687675	0.102618	US2-adenoma07	Adenoma	US2-CRC
0.192737	-0.14528	US2-adenoma08	Adenoma	US2-CRC
-0.261547	0.032821	US2-adenoma09	Adenoma	US2-CRC
-0.0650353	0.256088	US2-adenoma10	Adenoma	US2-CRC
-0.243385	0.0967743	US2-adenoma100	Adenoma	US2-CRC
-0.250928	-0.12323	US2-adenoma101	Adenoma	US2-CRC
0.261217	-0.179493	US2-adenoma102	Adenoma	US2-CRC
-0.139409	0.321205	US2-adenoma103	Adenoma	US2-CRC
-0.21595	0.0275372	US2-adenoma104	Adenoma	US2-CRC
-0.192369	-0.269169	US2-adenoma105	Adenoma	US2-CRC
0.0849427	0.405506	US2-adenoma106	Adenoma	US2-CRC
-0.270769	-0.141867	US2-adenoma107	Adenoma	US2-CRC
0.177992	0.330274	US2-adenoma108	Adenoma	US2-CRC
-0.322601	-0.0378837	US2-adenoma109	Adenoma	US2-CRC
-0.0228796	0.364807	US2-adenoma11	Adenoma	US2-CRC
-0.275846	-0.0779231	US2-adenoma110	Adenoma	US2-CRC
0.187281	-0.138472	US2-adenoma111	Adenoma	US2-CRC
-0.0399149	0.355186	US2-adenoma112	Adenoma	US2-CRC
-0.146996	-0.145897	US2-adenoma113	Adenoma	US2-CRC
-0.274642	-0.19698	US2-adenoma114	Adenoma	US2-CRC
-0.0767571	-0.151547	US2-adenoma115	Adenoma	US2-CRC
-0.242464	-0.0716909	US2-adenoma116	Adenoma	US2-CRC
0.228218	-0.157723	US2-adenoma117	Adenoma	US2-CRC
0.0914192	-0.183376	US2-adenoma118	Adenoma	US2-CRC
-0.265611	0.184809	US2-adenoma119	Adenoma	US2-CRC
-0.280451	-0.0639042	US2-adenoma12	Adenoma	US2-CRC
-0.0404516	-0.0483698	US2-adenoma120	Adenoma	US2-CRC
-0.263151	0.18898	US2-adenoma121	Adenoma	US2-CRC
0.224507	0.0323621	US2-adenoma122	Adenoma	US2-CRC
0.260948	0.232649	US2-adenoma123	Adenoma	US2-CRC
0.138528	0.328702	US2-adenoma124	Adenoma	US2-CRC
0.0659405	0.25806	US2-adenoma125	Adenoma	US2-CRC
-0.203721	-0.160456	US2-adenoma126	Adenoma	US2-CRC
-0.347263	-0.0607565	US2-adenoma127	Adenoma	US2-CRC
-0.150727	0.30369	US2-adenoma128	Adenoma	US2-CRC
0.169881	0.34261	US2-adenoma129	Adenoma	US2-CRC
-0.0885856	-0.0753659	US2-adenoma13	Adenoma	US2-CRC
-0.201331	-0.197751	US2-adenoma130	Adenoma	US2-CRC
-0.0247193	0.068276	US2-adenoma131	Adenoma	US2-CRC
-0.254305	-0.0993373	US2-adenoma132	Adenoma	US2-CRC
-0.0378434	0.31634	US2-adenoma133	Adenoma	US2-CRC
-0.308116	-0.0599489	US2-adenoma134	Adenoma	US2-CRC
-0.0764176	0.25921	US2-adenoma135	Adenoma	US2-CRC
-0.126116	-0.0201351	US2-adenoma136	Adenoma	US2-CRC
-0.135078	0.127893	US2-adenoma137	Adenoma	US2-CRC
-0.137562	-0.160609	US2-adenoma138	Adenoma	US2-CRC
-0.153244	-0.0703732	US2-adenoma139	Adenoma	US2-CRC
-0.212466	-0.040199	US2-adenoma14	Adenoma	US2-CRC
-0.272461	-0.0970307	US2-adenoma140	Adenoma	US2-CRC
0.00055985	0.350589	US2-adenoma141	Adenoma	US2-CRC
0.31961	0.216111	US2-adenoma142	Adenoma	US2-CRC
-0.242123	0.0846281	US2-adenoma143	Adenoma	US2-CRC
-0.0488004	0.30765	US2-adenoma144	Adenoma	US2-CRC
-0.126021	0.224083	US2-adenoma145	Adenoma	US2-CRC
0.218342	0.155551	US2-adenoma146	Adenoma	US2-CRC
-0.235268	0.0460699	US2-adenoma147	Adenoma	US2-CRC
-0.0454343	0.357701	US2-adenoma148	Adenoma	US2-CRC
-0.252227	-0.107443	US2-adenoma149	Adenoma	US2-CRC
-0.206789	-0.215644	US2-adenoma15	Adenoma	US2-CRC
-0.143471	0.235288	US2-adenoma150	Adenoma	US2-CRC
0.212733	0.200574	US2-adenoma151	Adenoma	US2-CRC
-0.129167	-0.112475	US2-adenoma152	Adenoma	US2-CRC
0.14589	0.355793	US2-adenoma153	Adenoma	US2-CRC
-0.309099	0.0576399	US2-adenoma154	Adenoma	US2-CRC
-0.18686	-0.203053	US2-adenoma155	Adenoma	US2-CRC
-0.0704927	-0.0888946	US2-adenoma156	Adenoma	US2-CRC
0.0719623	0.358769	US2-adenoma157	Adenoma	US2-CRC
-0.0743403	0.0255997	US2-adenoma158	Adenoma	US2-CRC
0.295054	-0.108461	US2-adenoma159	Adenoma	US2-CRC
-0.24075	0.0738107	US2-adenoma16	Adenoma	US2-CRC
-0.362249	-0.121448	US2-adenoma160	Adenoma	US2-CRC
-0.0477227	0.213567	US2-adenoma161	Adenoma	US2-CRC
0.354972	0.0151319	US2-adenoma162	Adenoma	US2-CRC
0.0361861	0.256947	US2-adenoma163	Adenoma	US2-CRC
0.0819096	-0.102945	US2-adenoma164	Adenoma	US2-CRC
-0.0692431	0.194544	US2-adenoma165	Adenoma	US2-CRC
0.032883	0.3752	US2-adenoma166	Adenoma	US2-CRC
-0.110545	-0.206155	US2-adenoma167	Adenoma	US2-CRC
-0.0879145	-0.0174349	US2-adenoma168	Adenoma	US2-CRC
-0.0983067	0.22386	US2-adenoma169	Adenoma	US2-CRC
0.052112	-0.0812451	US2-adenoma17	Adenoma	US2-CRC
0.158157	-0.147078	US2-adenoma170	Adenoma	US2-CRC
-0.145668	-0.0811832	US2-adenoma171	Adenoma	US2-CRC
-0.307485	-0.0256869	US2-adenoma172	Adenoma	US2-CRC
-0.253012	-0.103757	US2-adenoma173	Adenoma	US2-CRC
-0.348902	-0.0732805	US2-adenoma174	Adenoma	US2-CRC
0.142283	-0.114907	US2-adenoma175	Adenoma	US2-CRC
-0.174173	-0.0803174	US2-adenoma176	Adenoma	US2-CRC
-0.0234105	0.23232	US2-adenoma177	Adenoma	US2-CRC
-0.000420792	0.351569	US2-adenoma178	Adenoma	US2-CRC
-0.141197	0.0237901	US2-adenoma179	Adenoma	US2-CRC
-0.279598	0.0887608	US2-adenoma18	Adenoma	US2-CRC
0.199577	-0.0253897	US2-adenoma180	Adenoma	US2-CRC
-0.085304	-0.0487193	US2-adenoma181	Adenoma	US2-CRC
-0.0518122	0.11314	US2-adenoma182	Adenoma	US2-CRC
-0.217363	-0.23544	US2-adenoma183	Adenoma	US2-CRC
-0.244143	-0.149867	US2-adenoma184	Adenoma	US2-CRC
0.186067	-0.178922	US2-adenoma185	Adenoma	US2-CRC
-0.213554	-0.172448	US2-adenoma186	Adenoma	US2-CRC
0.189456	-0.216649	US2-adenoma187	Adenoma	US2-CRC
0.0717154	0.233184	US2-adenoma188	Adenoma	US2-CRC
-0.0554944	-0.101701	US2-adenoma189	Adenoma	US2-CRC
-0.0969429	-0.247248	US2-adenoma19	Adenoma	US2-CRC
0.0183232	-0.0187886	US2-adenoma190	Adenoma	US2-CRC
0.0502847	-0.142662	US2-adenoma191	Adenoma	US2-CRC
-0.105446	0.274908	US2-adenoma192	Adenoma	US2-CRC
0.090398	0.415488	US2-adenoma193	Adenoma	US2-CRC
-0.212473	-0.102334	US2-adenoma194	Adenoma	US2-CRC
-0.051656	0.285228	US2-adenoma195	Adenoma	US2-CRC
0.287934	-0.074253	US2-adenoma196	Adenoma	US2-CRC
-0.0156319	0.329338	US2-adenoma197	Adenoma	US2-CRC
0.033828	0.264268	US2-adenoma198	Adenoma	US2-CRC
0.138502	-0.107682	US2-adenoma20	Adenoma	US2-CRC
-0.102897	-0.173635	US2-adenoma21	Adenoma	US2-CRC
-0.196359	-0.155313	US2-adenoma22	Adenoma	US2-CRC
-0.110792	-0.0417146	US2-adenoma23	Adenoma	US2-CRC
-0.190989	-0.15524	US2-adenoma24	Adenoma	US2-CRC
-0.0384514	0.149223	US2-adenoma25	Adenoma	US2-CRC
-0.23568	0.0608634	US2-adenoma26	Adenoma	US2-CRC
-0.0128044	-0.200724	US2-adenoma27	Adenoma	US2-CRC
0.373825	-0.0488886	US2-adenoma28	Adenoma	US2-CRC
-0.166422	0.11491	US2-adenoma29	Adenoma	US2-CRC
-0.301298	0.0542658	US2-adenoma30	Adenoma	US2-CRC
0.217451	-0.310254	US2-adenoma31	Adenoma	US2-CRC
0.00244632	-0.0609031	US2-adenoma32	Adenoma	US2-CRC
-0.291683	-0.0945673	US2-adenoma33	Adenoma	US2-CRC
-0.283412	-0.0719718	US2-adenoma34	Adenoma	US2-CRC
0.145061	0.436747	US2-adenoma35	Adenoma	US2-CRC
-0.0592775	-0.093204	US2-adenoma36	Adenoma	US2-CRC
-0.036179	-0.144406	US2-adenoma37	Adenoma	US2-CRC
-0.150186	0.0739	US2-adenoma38	Adenoma	US2-CRC
-0.154668	-0.186477	US2-adenoma39	Adenoma	US2-CRC
-0.233275	0.06567	US2-adenoma40	Adenoma	US2-CRC
-0.158184	-0.237688	US2-adenoma41	Adenoma	US2-CRC
-0.160738	-0.183088	US2-adenoma42	Adenoma	US2-CRC
-0.079681	-0.0381341	US2-adenoma43	Adenoma	US2-CRC
0.0941186	0.0566464	US2-adenoma44	Adenoma	US2-CRC
0.322841	-0.0450572	US2-adenoma45	Adenoma	US2-CRC
-0.201066	0.170724	US2-adenoma46	Adenoma	US2-CRC
0.046649	-0.323001	US2-adenoma47	Adenoma	US2-CRC
0.411011	-0.10533	US2-adenoma48	Adenoma	US2-CRC
-0.286753	-0.115268	US2-adenoma49	Adenoma	US2-CRC
0.0804951	-0.0867174	US2-adenoma50	Adenoma	US2-CRC
0.206986	-0.0194173	US2-adenoma51	Adenoma	US2-CRC
-0.224154	0.0358699	US2-adenoma52	Adenoma	US2-CRC
-0.0589051	-0.150366	US2-adenoma53	Adenoma	US2-CRC
-0.230631	0.00200948	US2-adenoma54	Adenoma	US2-CRC
0.0484033	-0.0226678	US2-adenoma55	Adenoma	US2-CRC
-0.245534	-0.126967	US2-adenoma56	Adenoma	US2-CRC
-0.214663	0.0673499	US2-adenoma57	Adenoma	US2-CRC
-0.258073	-0.114386	US2-adenoma58	Adenoma	US2-CRC
-0.285908	0.078932	US2-adenoma59	Adenoma	US2-CRC
-0.222563	-0.136181	US2-adenoma60	Adenoma	US2-CRC
0.0770525	-0.0420504	US2-adenoma61	Adenoma	US2-CRC
-0.21605	-0.0635305	US2-adenoma62	Adenoma	US2-CRC
-0.0784571	-0.0792176	US2-adenoma63	Adenoma	US2-CRC
0.188551	-0.108397	US2-adenoma64	Adenoma	US2-CRC
-0.27718	-0.0912539	US2-adenoma65	Adenoma	US2-CRC
0.00800518	-0.165531	US2-adenoma66	Adenoma	US2-CRC
0.0610558	0.0365857	US2-adenoma67	Adenoma	US2-CRC
-0.054016	-0.189831	US2-adenoma68	Adenoma	US2-CRC
-0.14191	-0.148339	US2-adenoma69	Adenoma	US2-CRC
-0.156408	-0.237799	US2-adenoma70	Adenoma	US2-CRC
0.146717	0.108481	US2-adenoma71	Adenoma	US2-CRC
0.335326	-0.135098	US2-adenoma72	Adenoma	US2-CRC
0.0124808	-0.0737029	US2-adenoma73	Adenoma	US2-CRC
-0.288339	0.0441699	US2-adenoma74	Adenoma	US2-CRC
-0.167849	0.0309355	US2-adenoma75	Adenoma	US2-CRC
-0.214161	0.109722	US2-adenoma76	Adenoma	US2-CRC
0.0679898	-0.188739	US2-adenoma77	Adenoma	US2-CRC
-0.250487	-0.0201235	US2-adenoma78	Adenoma	US2-CRC
0.103715	0.130351	US2-adenoma79	Adenoma	US2-CRC
-0.0286109	-0.142559	US2-adenoma80	Adenoma	US2-CRC
-0.26595	0.0102651	US2-adenoma81	Adenoma	US2-CRC
-0.276072	0.0925426	US2-adenoma82	Adenoma	US2-CRC
-0.262314	-0.120569	US2-adenoma83	Adenoma	US2-CRC
0.0346175	0.207232	US2-adenoma84	Adenoma	US2-CRC
-0.0738604	-0.101222	US2-adenoma85	Adenoma	US2-CRC
-0.196484	0.0562586	US2-adenoma86	Adenoma	US2-CRC
0.154838	-0.127952	US2-adenoma87	Adenoma	US2-CRC
-0.0828577	-0.22479	US2-adenoma88	Adenoma	US2-CRC
-0.164953	-0.141205	US2-adenoma89	Adenoma	US2-CRC
-0.303791	-0.159364	US2-adenoma90	Adenoma	US2-CRC
-0.0332466	-0.0673531	US2-adenoma91	Adenoma	US2-CRC
0.0490699	0.100198	US2-adenoma92	Adenoma	US2-CRC
-0.01883	0.0761824	US2-adenoma93	Adenoma	US2-CRC
0.113274	0.296657	US2-adenoma94	Adenoma	US2-CRC
-0.0593248	-0.263638	US2-adenoma95	Adenoma	US2-CRC
0.23284	0.336533	US2-adenoma96	Adenoma	US2-CRC
-0.098867	-0.254348	US2-adenoma97	Adenoma	US2-CRC
0.194924	-0.0819806	US2-adenoma98	Adenoma	US2-CRC
-0.0873041	-0.245799	US2-adenoma99	Adenoma	US2-CRC
-0.216711	0.0329944	US2-cancer01	Cancer	US2-CRC
-0.00515674	0.279452	US2-cancer02	Cancer	US2-CRC
-0.00564897	0.306724	US2-cancer03	Cancer	US2-CRC
-0.273948	-0.200103	US2-cancer04	Cancer	US2-CRC
-0.0116904	0.0268111	US2-cancer05	Cancer	US2-CRC
0.0206166	0.36133	US2-cancer06	Cancer	US2-CRC
-0.2357	0.254032	US2-cancer07	Cancer	US2-CRC
0.00455472	-0.156125	US2-cancer08	Cancer	US2-CRC
-0.198388	0.259799	US2-cancer09	Cancer	US2-CRC
-0.298672	0.0267318	US2-cancer10	Cancer	US2-CRC
0.0621862	-0.124919	US2-cancer100	Cancer	US2-CRC
-0.0190953	-0.339029	US2-cancer101	Cancer	US2-CRC
-0.0692765	0.181405	US2-cancer102	Cancer	US2-CRC
-0.203688	-0.219481	US2-cancer103	Cancer	US2-CRC
-0.181597	-0.252112	US2-cancer104	Cancer	US2-CRC
0.271713	0.0555938	US2-cancer105	Cancer	US2-CRC
-0.321919	-0.158041	US2-cancer106	Cancer	US2-CRC
-0.251516	-0.137548	US2-cancer107	Cancer	US2-CRC
-0.152005	-0.0304771	US2-cancer108	Cancer	US2-CRC
-0.178603	-0.0608515	US2-cancer109	Cancer	US2-CRC
-0.149283	0.17556	US2-cancer11	Cancer	US2-CRC
-0.203281	-0.288062	US2-cancer110	Cancer	US2-CRC
-0.270027	-0.110519	US2-cancer111	Cancer	US2-CRC
0.048508	-0.140476	US2-cancer112	Cancer	US2-CRC
-0.0742023	-0.239562	US2-cancer113	Cancer	US2-CRC
-0.0666152	-0.336956	US2-cancer114	Cancer	US2-CRC
-0.236611	0.028363	US2-cancer115	Cancer	US2-CRC
-0.015378	-0.231122	US2-cancer116	Cancer	US2-CRC
0.196544	0.0278162	US2-cancer117	Cancer	US2-CRC
0.0894631	0.0223402	US2-cancer118	Cancer	US2-CRC
0.0411464	-0.258035	US2-cancer119	Cancer	US2-CRC
0.00697094	0.143909	US2-cancer12	Cancer	US2-CRC
-0.159554	-0.0797236	US2-cancer120	Cancer	US2-CRC
-0.0432867	0.0780404	US2-cancer13	Cancer	US2-CRC
-0.0497074	0.212394	US2-cancer14	Cancer	US2-CRC
0.183577	-0.181164	US2-cancer15	Cancer	US2-CRC
-0.152719	0.299878	US2-cancer16	Cancer	US2-CRC
-0.0526106	0.112624	US2-cancer17	Cancer	US2-CRC
-0.210249	0.28157	US2-cancer18	Cancer	US2-CRC
0.341181	-0.149621	US2-cancer19	Cancer	US2-CRC
-0.246097	-0.155767	US2-cancer20	Cancer	US2-CRC
-0.238807	-0.0602111	US2-cancer21	Cancer	US2-CRC
-0.250172	-0.0479545	US2-cancer22	Cancer	US2-CRC
-0.223649	-0.0262713	US2-cancer23	Cancer	US2-CRC
0.0760749	-0.237516	US2-cancer24	Cancer	US2-CRC
0.0332488	0.285177	US2-cancer25	Cancer	US2-CRC
-0.257594	-0.168929	US2-cancer26	Cancer	US2-CRC
-0.267587	0.136102	US2-cancer27	Cancer	US2-CRC
-0.239984	0.0018277	US2-cancer28	Cancer	US2-CRC
-0.170475	0.0724661	US2-cancer29	Cancer	US2-CRC
0.17964	-0.0656331	US2-cancer30	Cancer	US2-CRC
-0.273117	0.102946	US2-cancer31	Cancer	US2-CRC
0.163227	0.0938735	US2-cancer32	Cancer	US2-CRC
-0.189126	0.140039	US2-cancer33	Cancer	US2-CRC
-0.0182031	0.264039	US2-cancer34	Cancer	US2-CRC
-0.352378	0.0164496	US2-cancer35	Cancer	US2-CRC
0.0146206	0.174811	US2-cancer36	Cancer	US2-CRC
0.0736296	0.222944	US2-cancer37	Cancer	US2-CRC
-0.306033	-0.0515873	US2-cancer38	Cancer	US2-CRC
-0.323734	-0.0755486	US2-cancer39	Cancer	US2-CRC
-0.312822	0.100907	US2-cancer40	Cancer	US2-CRC
-0.221776	-0.0865596	US2-cancer41	Cancer	US2-CRC
0.117617	0.180902	US2-cancer42	Cancer	US2-CRC
-0.232738	-0.164916	US2-cancer43	Cancer	US2-CRC
0.0364807	0.0793297	US2-cancer44	Cancer	US2-CRC
-0.269584	-0.0233373	US2-cancer45	Cancer	US2-CRC
-0.0349158	0.241777	US2-cancer46	Cancer	US2-CRC
-0.330223	-0.0960422	US2-cancer47	Cancer	US2-CRC
-0.149843	0.273354	US2-cancer48	Cancer	US2-CRC
0.123352	-0.043273	US2-cancer49	Cancer	US2-CRC
-0.221746	-0.182003	US2-cancer50	Cancer	US2-CRC
-0.151561	0.258135	US2-cancer51	Cancer	US2-CRC
0.176885	0.362793	US2-cancer52	Cancer	US2-CRC
0.0959771	0.363835	US2-cancer53	Cancer	US2-CRC
-0.00437043	0.296677	US2-cancer54	Cancer	US2-CRC
-0.0812326	0.240018	US2-cancer55	Cancer	US2-CRC
-0.118069	0.0287589	US2-cancer56	Cancer	US2-CRC
-0.31669	-0.0242375	US2-cancer57	Cancer	US2-CRC
0.0322275	-0.402896	US2-cancer58	Cancer	US2-CRC
-0.199807	0.138884	US2-cancer59	Cancer	US2-CRC
0.0955557	0.354271	US2-cancer60	Cancer	US2-CRC
0.0922716	0.340548	US2-cancer61	Cancer	US2-CRC
-0.0965025	0.317763	US2-cancer62	Cancer	US2-CRC
-0.0837594	0.101609	US2-cancer63	Cancer	US2-CRC
-0.261543	-0.0637766	US2-cancer64	Cancer	US2-CRC
0.0941556	0.0424499	US2-cancer65	Cancer	US2-CRC
-0.0204622	0.323654	US2-cancer66	Cancer	US2-CRC
0.154066	-0.219887	US2-cancer67	Cancer	US2-CRC
0.0955243	-0.117536	US2-cancer68	Cancer	US2-CRC
-0.0164394	0.370127	US2-cancer69	Cancer	US2-CRC
0.00511336	0.2983	US2-cancer70	Cancer	US2-CRC
-0.262694	0.196689	US2-cancer71	Cancer	US2-CRC
0.18464	-0.0975301	US2-cancer72	Cancer	US2-CRC
-0.342828	-0.127671	US2-cancer73	Cancer	US2-CRC
-0.236007	0.218067	US2-cancer74	Cancer	US2-CRC
-0.172129	-0.258355	US2-cancer75	Cancer	US2-CRC
0.28165	-0.206516	US2-cancer76	Cancer	US2-CRC
0.13637	-0.0065467	US2-cancer77	Cancer	US2-CRC
-0.311926	0.0429781	US2-cancer78	Cancer	US2-CRC
-0.349703	-0.0123769	US2-cancer79	Cancer	US2-CRC
-0.0997535	-0.122193	US2-cancer80	Cancer	US2-CRC
-0.0103415	0.258444	US2-cancer81	Cancer	US2-CRC
0.161604	0.171878	US2-cancer82	Cancer	US2-CRC
-0.344758	-0.0679705	US2-cancer83	Cancer	US2-CRC
0.0549218	-0.138732	US2-cancer84	Cancer	US2-CRC
-0.0981021	0.217279	US2-cancer85	Cancer	US2-CRC
-0.170939	0.143117	US2-cancer86	Cancer	US2-CRC
0.179727	0.244979	US2-cancer87	Cancer	US2-CRC
0.0293508	0.38094	US2-cancer88	Cancer	US2-CRC
0.0664401	0.0911817	US2-cancer89	Cancer	US2-CRC
0.100704	-0.232824	US2-cancer90	Cancer	US2-CRC
0.00213785	0.35302	US2-cancer91	Cancer	US2-CRC
-0.223719	0.208194	US2-cancer92	Cancer	US2-CRC
-0.129388	0.101503	US2-cancer93	Cancer	US2-CRC
-0.0873529	-0.287051	US2-cancer94	Cancer	US2-CRC
-0.104551	0.0596229	US2-cancer95	Cancer	US2-CRC
-0.22193	-0.239999	US2-cancer96	Cancer	US2-CRC
0.0895905	0.404149	US2-cancer97	Cancer	US2-CRC
0.210973	-0.102319	US2-cancer98	Cancer	US2-CRC
0.0700987	-0.214907	US2-cancer99	Cancer	US2-CRC
-0.255863	-0.0474674	US2-control01	Control	US2-CRC
-0.329655	-0.0748476	US2-control02	Control	US2-CRC
-0.231675	-0.0781627	US2-control03	Control	US2-CRC
-0.0212793	0.272242	US2-control04	Control	US2-CRC
-0.224642	-0.142788	US2-control05	Control	US2-CRC
-0.243101	0.156141	US2-control06	Control	US2-CRC
-0.305058	-0.153336	US2-control07	Control	US2-CRC
-0.330911	0.108317	US2-control08	Control	US2-CRC
-0.247714	-0.202904	US2-control09	Control	US2-CRC
-0.304827	-0.0651369	US2-control10	Control	US2-CRC
0.00193189	-0.0987894	US2-control100	Control	US2-CRC
0.229522	-0.240839	US2-control101	Control	US2-CRC
0.0437633	0.310307	US2-control102	Control	US2-CRC
-0.11136	-0.0861274	US2-control103	Control	US2-CRC
-0.261061	-0.161405	US2-control104	Control	US2-CRC
0.0493613	0.200526	US2-control105	Control	US2-CRC
-0.299456	-0.109235	US2-control106	Control	US2-CRC
-0.0273184	-0.214387	US2-control107	Control	US2-CRC
-0.204639	-0.125562	US2-control108	Control	US2-CRC
-0.0626225	0.17821	US2-control109	Control	US2-CRC
-0.218391	-0.111118	US2-control11	Control	US2-CRC
-0.175107	0.15828	US2-control110	Control	US2-CRC
-0.252004	0.191498	US2-control111	Control	US2-CRC
-0.131247	-0.265097	US2-control112	Control	US2-CRC
-0.0826465	0.143165	US2-control113	Control	US2-CRC
-0.102075	0.257895	US2-control114	Control	US2-CRC
-0.0347399	-0.0958666	US2-control115	Control	US2-CRC
-0.271064	-0.0618971	US2-control116	Control	US2-CRC
-0.279934	-0.116209	US2-control117	Control	US2-CRC
-0.245691	-0.0769582	US2-control118	Control	US2-CRC
0.108364	-0.1227	US2-control119	Control	US2-CRC
-0.29429	0.179839	US2-control12	Control	US2-CRC
-0.0257382	0.155103	US2-control120	Control	US2-CRC
-0.136182	-0.074217	US2-control121	Control	US2-CRC
0.00280653	0.29321	US2-control122	Control	US2-CRC
-0.315958	-0.0990277	US2-control123	Control	US2-CRC
-0.235934	-0.106225	US2-control124	Control	US2-CRC
0.189647	-0.0858162	US2-control125	Control	US2-CRC
-0.107774	-0.236956	US2-control126	Control	US2-CRC
-0.357014	0.0312023	US2-control127	Control	US2-CRC
-0.275867	0.174958	US2-control128	Control	US2-CRC
0.0390642	0.274053	US2-control129	Control	US2-CRC
0.0763894	-0.0368881	US2-control13	Control	US2-CRC
-0.098511	-0.0673411	US2-control130	Control	US2-CRC
-0.0525073	-0.0298765	US2-control131	Control	US2-CRC
-0.0546303	0.00383155	US2-control132	Control	US2-CRC
0.021359	0.0415886	US2-control133	Control	US2-CRC
0.0118863	0.0679156	US2-control134	Control	US2-CRC
-0.124943	0.0500862	US2-control135	Control	US2-CRC
-0.244702	0.139985	US2-control136	Control	US2-CRC
-0.165195	0.0963504	US2-control137	Control	US2-CRC
-0.170665	-0.108742	US2-control138	Control	US2-CRC
-0.129259	0.103376	US2-control139	Control	US2-CRC
-0.0830667	0.0899273	US2-control14	Control	US2-CRC
0.0819532	0.0382281	US2-control140	Control	US2-CRC
0.0710261	0.395457	US2-control141	Control	US2-CRC
-0.205296	-0.220932	US2-control142	Control	US2-CRC
-0.184469	0.0628447	US2-control143	Control	US2-CRC
-0.0781543	0.0469986	US2-control144	Control	US2-CRC
-0.261293	-0.0452415	US2-control145	Control	US2-CRC
0.0887895	0.30093	US2-control146	Control	US2-CRC
-0.039887	0.381741	US2-control147	Control	US2-CRC
0.0140637	0.111681	US2-control148	Control	US2-CRC
-0.214712	-0.0377338	US2-control149	Control	US2-CRC
0.246831	0.210585	US2-control15	Control	US2-CRC
0.162613	0.242731	US2-control150	Control	US2-CRC
0.145158	-0.154761	US2-control151	Control	US2-CRC
0.0969446	0.428999	US2-control152	Control	US2-CRC
-0.153582	-0.0703582	US2-control153	Control	US2-CRC
0.221419	-0.0792103	US2-control154	Control	US2-CRC
0.214883	-0.146162	US2-control155	Control	US2-CRC
0.000849306	-0.0354995	US2-control156	Control	US2-CRC
0.0774302	0.344079	US2-control157	Control	US2-CRC
-0.0315015	-0.301517	US2-control158	Control	US2-CRC
-0.277522	-0.10665	US2-control159	Control	US2-CRC
-0.105442	-0.0717158	US2-control16	Control	US2-CRC
-0.166967	-0.269938	US2-control160	Control	US2-CRC
0.071457	-0.248456	US2-control161	Control	US2-CRC
-0.268413	-0.0829843	US2-control162	Control	US2-CRC
-0.130689	0.115566	US2-control163	Control	US2-CRC
-0.170053	0.30695	US2-control164	Control	US2-CRC
-0.22777	0.0466296	US2-control165	Control	US2-CRC
-0.0921964	0.240232	US2-control166	Control	US2-CRC
0.06316	0.0263932	US2-control167	Control	US2-CRC
-0.164754	0.113158	US2-control168	Control	US2-CRC
-0.150587	0.190471	US2-control169	Control	US2-CRC
-0.0108441	-0.110053	US2-control17	Control	US2-CRC
-0.0408582	0.0963267	US2-control170	Control	US2-CRC
-0.121492	0.237625	US2-control171	Control	US2-CRC
-0.22201	-0.0173353	US2-control172	Control	US2-CRC
0.1153	0.239037	US2-control18	Control	US2-CRC
0.0320144	-0.0230089	US2-control19	Control	US2-CRC
-0.186985	-0.191102	US2-control20	Control	US2-CRC
0.129431	0.333055	US2-control21	Control	US2-CRC
-0.253987	-0.0578951	US2-control22	Control	US2-CRC
-0.270992	-0.0503343	US2-control23	Control	US2-CRC
-0.257215	-0.000284115	US2-control24	Control	US2-CRC
-0.221851	-0.110779	US2-control25	Control	US2-CRC
-0.11679	0.267814	US2-control26	Control	US2-CRC
-0.279409	0.0799436	US2-control27	Control	US2-CRC
0.197524	0.299376	US2-control28	Control	US2-CRC
-0.205623	0.212929	US2-control29	Control	US2-CRC
-0.253608	0.00512527	US2-control30	Control	US2-CRC
-0.157646	0.138621	US2-control31	Control	US2-CRC
0.260242	0.167349	US2-control32	Control	US2-CRC
-0.146127	-0.0862091	US2-control33	Control	US2-CRC
0.123054	-0.260001	US2-control34	Control	US2-CRC
0.208539	-0.0929093	US2-control35	Control	US2-CRC
-0.322781	0.0412735	US2-control36	Control	US2-CRC
0.0587179	0.062147	US2-control37	Control	US2-CRC
-0.149223	0.0121395	US2-control38	Control	US2-CRC
-0.347082	0.0894034	US2-control39	Control	US2-CRC
-0.202586	0.00489095	US2-control40	Control	US2-CRC
0.0153439	-0.150843	US2-control41	Control	US2-CRC
-0.33742	-0.0121145	US2-control42	Control	US2-CRC
0.114279	-0.125722	US2-control43	Control	US2-CRC
-0.360149	0.0121666	US2-control44	Control	US2-CRC
-0.255253	0.0324824	US2-control45	Control	US2-CRC
-0.0527666	0.0413819	US2-control46	Control	US2-CRC
-0.236993	-0.156329	US2-control47	Control	US2-CRC
0.115631	0.280314	US2-control48	Control	US2-CRC
-0.165469	0.19474	US2-control49	Control	US2-CRC
-0.248443	-0.0586748	US2-control50	Control	US2-CRC
-0.308311	-0.104316	US2-control51	Control	US2-CRC
0.0231601	-0.209955	US2-control52	Control	US2-CRC
-0.0109854	-0.169446	US2-control53	Control	US2-CRC
-0.301495	-0.00278074	US2-control54	Control	US2-CRC
-0.122748	-0.177726	US2-control55	Control	US2-CRC
0.00414968	-0.173707	US2-control56	Control	US2-CRC
-0.234514	-0.0944307	US2-control57	Control	US2-CRC
-0.257959	0.00937	US2-control58	Control	US2-CRC
-0.21148	0.0246862	US2-control59	Control	US2-CRC
-0.226656	0.097035	US2-control60	Control	US2-CRC
-0.12918	-0.0863479	US2-control61	Control	US2-CRC
-0.221776	-0.0302136	US2-control62	Control	US2-CRC
-0.179626	0.115015	US2-control63	Control	US2-CRC
0.0272203	-0.138768	US2-control64	Control	US2-CRC
0.0352939	-0.072512	US2-control65	Control	US2-CRC
-0.0141507	-0.268608	US2-control66	Control	US2-CRC
-0.0743651	0.232738	US2-control67	Control	US2-CRC
-0.110719	0.030514	US2-control68	Control	US2-CRC
0.0285986	0.0324672	US2-control69	Control	US2-CRC
-0.351713	0.0177849	US2-control70	Control	US2-CRC
-0.235741	-0.15215	US2-control71	Control	US2-CRC
-0.0371174	0.214824	US2-control72	Control	US2-CRC
-0.116701	-0.170499	US2-control73	Control	US2-CRC
0.191276	0.403131	US2-control74	Control	US2-CRC
-0.164428	-0.207119	US2-control75	Control	US2-CRC
-0.234974	0.0294199	US2-control76	Control	US2-CRC
-0.141234	0.344582	US2-control77	Control	US2-CRC
-0.266879	-0.144422	US2-control78	Control	US2-CRC
0.052035	0.103269	US2-control79	Control	US2-CRC
-0.0551837	-0.0672464	US2-control80	Control	US2-CRC
0.208338	0.339648	US2-control81	Control	US2-CRC
-0.266199	-0.0141682	US2-control82	Control	US2-CRC
-0.222692	0.274264	US2-control83	Control	US2-CRC
-0.142269	-0.00832489	US2-control84	Control	US2-CRC
0.290449	-0.0510819	US2-control85	Control	US2-CRC
0.0886368	-0.239812	US2-control86	Control	US2-CRC
-0.179298	0.140227	US2-control87	Control	US2-CRC
-0.0694962	0.151951	US2-control88	Control	US2-CRC
0.189985	0.209304	US2-control89	Control	US2-CRC
-0.163972	0.31496	US2-control90	Control	US2-CRC
0.346673	-0.0648625	US2-control91	Control	US2-CRC
-0.177187	-0.0787045	US2-control92	Control	US2-CRC
-0.314565	0.0430837	US2-control93	Control	US2-CRC
-0.129531	0.299973	US2-control94	Control	US2-CRC
-0.187919	-0.151417	US2-control95	Control	US2-CRC
0.00848939	0.229141	US2-control96	Control	US2-CRC
-0.0692259	0.174259	US2-control97	Control	US2-CRC
0.0758484	0.26989	US2-control98	Control	US2-CRC
0.00266205	-0.196059	US2-control99	Control	US2-CRC
0.0981984	-0.166926	CA-adenoma01	Adenoma	CA-CRC
0.193471	0.141093	CA-adenoma02	Adenoma	CA-CRC
0.229092	0.0266064	CA-adenoma03	Adenoma	CA-CRC
0.237082	0.289024	CA-adenoma04	Adenoma	CA-CRC
-0.104894	-0.149557	CA-adenoma05	Adenoma	CA-CRC
0.251198	0.249406	CA-adenoma06	Adenoma	CA-CRC
0.19607	0.212792	CA-adenoma07	Adenoma	CA-CRC
0.118032	0.10143	CA-adenoma08	Adenoma	CA-CRC
0.165458	-0.136688	CA-adenoma09	Adenoma	CA-CRC
0.0343396	0.199864	CA-adenoma10	Adenoma	CA-CRC
0.209032	0.0351943	CA-adenoma11	Adenoma	CA-CRC
0.137599	0.310458	CA-adenoma12	Adenoma	CA-CRC
0.199599	0.0768581	CA-adenoma13	Adenoma	CA-CRC
0.151135	-0.111252	CA-adenoma14	Adenoma	CA-CRC
0.224171	0.200419	CA-adenoma15	Adenoma	CA-CRC
0.145642	0.122297	CA-adenoma16	Adenoma	CA-CRC
0.173122	0.354607	CA-adenoma17	Adenoma	CA-CRC
0.128788	0.347639	CA-adenoma18	Adenoma	CA-CRC
0.181932	-0.0719385	CA-adenoma19	Adenoma	CA-CRC
0.16322	-0.103017	CA-adenoma20	Adenoma	CA-CRC
-0.184396	-0.263518	CA-adenoma21	Adenoma	CA-CRC
0.0642166	-0.0542843	CA-adenoma22	Adenoma	CA-CRC
0.147471	0.0665422	CA-adenoma23	Adenoma	CA-CRC
0.16279	-0.114784	CA-adenoma24	Adenoma	CA-CRC
-0.022053	-0.141779	CA-adenoma25	Adenoma	CA-CRC
0.014131	-0.098255	CA-adenoma26	Adenoma	CA-CRC
0.166581	0.0913315	CA-adenoma27	Adenoma	CA-CRC
-0.00664113	0.0256254	CA-adenoma28	Adenoma	CA-CRC
0.247871	0.272782	CA-adenoma29	Adenoma	CA-CRC
0.232327	-0.0241766	CA-adenoma30	Adenoma	CA-CRC
0.143152	-0.216937	CA-cancer01	Cancer	CA-CRC
0.221576	-0.0922622	CA-cancer02	Cancer	CA-CRC
0.0503831	0.212452	CA-cancer03	Cancer	CA-CRC
0.184698	0.0917812	CA-cancer04	Cancer	CA-CRC
0.310821	-0.0898527	CA-cancer05	Cancer	CA-CRC
0.10588	-0.155518	CA-cancer06	Cancer	CA-CRC
0.255489	0.0363853	CA-cancer07	Cancer	CA-CRC
0.0603879	0.245181	CA-cancer08	Cancer	CA-CRC
-0.118165	-0.236627	CA-cancer09	Cancer	CA-CRC
0.214834	-0.112502	CA-cancer10	Cancer	CA-CRC
0.311816	-0.125237	CA-cancer11	Cancer	CA-CRC
0.204324	0.0858451	CA-cancer12	Cancer	CA-CRC
0.239911	-0.053447	CA-cancer13	Cancer	CA-CRC
0.0812211	-0.192245	CA-cancer14	Cancer	CA-CRC
0.0539627	-0.0138173	CA-cancer15	Cancer	CA-CRC
0.245293	0.176188	CA-cancer16	Cancer	CA-CRC
0.187637	-0.0717082	CA-cancer17	Cancer	CA-CRC
-0.0219881	0.0372493	CA-cancer18	Cancer	CA-CRC
0.0670256	-0.0403994	CA-cancer19	Cancer	CA-CRC
0.276051	-0.169028	CA-cancer20	Cancer	CA-CRC
0.108801	-0.397403	CA-cancer21	Cancer	CA-CRC
0.282581	-0.172896	CA-cancer22	Cancer	CA-CRC
0.371068	0.0151825	CA-cancer23	Cancer	CA-CRC
0.11692	0.020076	CA-cancer24	Cancer	CA-CRC
0.108031	0.0569161	CA-cancer25	Cancer	CA-CRC
0.0505638	0.19383	CA-cancer26	Cancer	CA-CRC
0.251212	0.0563846	CA-cancer27	Cancer	CA-CRC
-0.0343888	-0.227699	CA-cancer28	Cancer	CA-CRC
0.221792	0.284932	CA-cancer29	Cancer	CA-CRC
0.244677	-0.25458	CA-cancer30	Cancer	CA-CRC
0.237581	-0.170407	CA-control01	Control	CA-CRC
0.120618	-0.0586907	CA-control02	Control	CA-CRC
0.164329	0.200968	CA-control03	Control	CA-CRC
-0.0642577	0.164233	CA-control04	Control	CA-CRC
0.238645	-0.0157082	CA-control05	Control	CA-CRC
0.20452	-0.330261	CA-control06	Control	CA-CRC
0.182876	0.227597	CA-control07	Control	CA-CRC
0.286	-0.172982	CA-control08	Control	CA-CRC
0.218228	-0.143079	CA-control09	Control	CA-CRC
-0.0773282	-0.171667	CA-control10	Control	CA-CRC
0.132916	0.0201083	CA-control11	Control	CA-CRC
0.274526	0.293357	CA-control12	Control	CA-CRC
0.304714	-0.170809	CA-control13	Control	CA-CRC
0.199131	-0.135602	CA-control14	Control	CA-CRC
0.226417	-0.00809384	CA-control15	Control	CA-CRC
0.307146	-0.0525335	CA-control16	Control	CA-CRC
0.237558	-0.172602	CA-control17	Control	CA-CRC
0.0560807	-0.181022	CA-control18	Control	CA-CRC
0.312491	-0.228312	CA-control19	Control	CA-CRC
0.216435	-0.123195	CA-control20	Control	CA-CRC
0.0407388	0.129297	CA-control21	Control	CA-CRC
0.177272	0.0711694	CA-control22	Control	CA-CRC
-0.0976735	-0.138661	CA-control23	Control	CA-CRC
-0.0773564	0.172862	CA-control24	Control	CA-CRC
0.212268	0.163965	CA-control25	Control	CA-CRC
0.261592	-0.0869338	CA-control26	Control	CA-CRC
0.157906	0.0314621	CA-control27	Control	CA-CRC
0.0414474	-0.0759152	CA-control28	Control	CA-CRC
0.339949	-0.0533903	CA-control29	Control	CA-CRC
0.27717	-0.181755	CA-control30	Control	CA-CRC

## Sheet: Fig. 1c
Fig. 1c
Phylum	FR-Control	US2-Control	CA-Control	FR-Adenoma	US2-Adenoma	US1-Adenoma	CA-Adenoma	FR-Cancer	US2-Cancer	US1-Cancer	CA-Cancer
Firmicutes	71.1071	66.3621	62.7983	64.2915	64.9211	64.2472	66.5902	59.5678	64.4778	58.992	58.5415
Bacteroidetes	16.5109	24.2773	26.2708	22.3695	25.7398	27.6396	19.3235	21.8833	24.2095	29.3707	24.6137
Proteobacteria	9.50247	2.39487	2.73304	11.2214	2.35159	3.00692	4.45499	13.7896	2.62255	6.3595	5.9444
Verrucomicrobia	0.868954	2.88184	3.42259	0.752054	3.01119	2.24449	5.02539	3.36847	3.5293	2.57609	4.12335
Actinobacteria	1.42409	3.37461	3.8366	0.555378	3.26446	2.5172	4.00494	0.425491	3.82326	2.19409	3.01024
Fusobacteria	0.105134	0.0134856	0.0639615	0.260668	0.0392278	0.143348	0.00587	0.390311	0.599868	0.0124192	3.35621
Tenericutes	0.351353	0.504938	0.590601	0.225298	0.492754	0.144963	0.417428	0.198943	0.403147	0.37259	0.21249
Synergistetes	0.0450904	0.0747154	0.0104559	0.19322	0.0754088	0.00852	0.025086	0.140707	0.16743	0.0176895	0.0440953
Cyanobacteria	0.0379158	0.112073	0.0319664	0.10497	0.0914791	0.0409119	0.0745707	0.0645058	0.129966	0.0944211	0.0414943
Epsilonbacteraeota	0.000218	0.00104	0.0051	0.000234	0.00532	0.000883	0.00123	0.00153	0.0127093	0.00374	0.0220929
Patescibacteria	0	0.00021	0.000331	0.000203	0.000932	0.00135	0.00239	0.000155	0.000386	0.0004	0.00061
Deinococcus-Thermus	0.000264	0.000696	0.234775	9.83e-05	0.000429	0.000598	0.0735448	0	0.000167	0.00218	0.0890386
Others	0.0465021	0.0021296	0.0014888	0.025453	0.0062292	0.003981	0.0008323	0.169185	0.0238922	0.0041986	0.0008509

## Sheet: Fig. 2a
Fig. 2a
ASV ID	Geneus	Species	Fold_change	P.value	Rank
410e1eaa1468a3d40595898f671ba0b3	[Eubacterium] coprostanoligenes group	[Eubacterium] coprostanoligenes	0.430817	0.00181747	3
94928715987dcb9638dd5c0e8f9b20f4	Christensenellaceae R-7 group	Christensenellaceae R-7 group sp.	0.315044	0.0142896	1
f50508546ae13143015f8c4cb976d0e4	[Eubacterium] ruminantium group	[Eubacterium] ruminantium	0.216075	0.0268941	5
c5ec23b5e73a33133aa0fcf9acd58650	Ruminiclostridium 9	Ruminiclostridium 9 sp.	0.195097	0.000604976	6
aae4c4ed528ae16ec417df816699cfdb	Ruminococcaceae UCG-005	Ruminococcaceae UCG-005 sp.	0.120303	0.0458842	2
2740cf2417c92847cc298cbd71dd1fcd	Veillonella	Veillonella parvula	0.0765939	0.0119692	4
d83f60183d81253a505beaeef3cd168f	Rothia	Rothia dentocariosa	-0.00898904	0.0309876	8
6e9ac49ab03e8cf905432ad62df55c30	Family XIII UCG-001	Aminipila butyrica	-0.0251038	0.0486619	7

## Sheet: Fig. 2b
Fig. 2b
ASV ID	Geneus	Species	Fold_change	P.value	Rank
5149bdbf03de13bb38557d48d5141b87	Lachnoclostridium	[Clostridium] scindens	0.490241	4.78e-05	4
d49783e7800974b5f2bcce554e26072e	Blautia (ASVd4)	Blautia sp.	0.366599	0.0251825	6
8538d07b8c1e8676f9b9c8c242aab14a	[Eubacterium] coprostanoligenes group	[Eubacterium] coprostanoligenes group sp.	0.331033	0.000202618	7
e93b313352019b8113e7fc66bf757917	Parvimonas	Parvimonas micra	0.284141	1.58e-08	2
8646bffa210e3f061cc57f1b1cf2f751	Hungatella	Hungatella hathewayi WAL-18680	0.162559	0.00556733	15
16530e5b50b780018210dac05a471715	Ruminococcaceae UCG-002	Ruminococcaceae UCG-002 sp.	0.161797	0.0411265	9
31f567f59096ed2d57feecc6c3621a58	Porphyromonas	Porphyromonas sp. 2007b	0.148942	1.1e-07	12
ab149525cad479f6599c7923acc49691	Lachnospiraceae UCG-010	Lachnospiraceae UCG-010 sp.	0.134559	0.00170444	18
7ee3e4343242684ba3ce459672348ff7	Bacteroides (ASV7e)	Bacteroides nordii	0.122481	0.0261895	17
9fec7bdd6bd88e710bd69b15692e54a0	Streptococcus	Streptococcus infantarius	0.114313	0.0155333	20
19da890972569b6859c360e9b4c8751e	Porphyromonas	Porphyromonas sp. HMSC077F02	0.0995328	5.82e-10	11
d1a75593a480570277f05ec729b865de	[Ruminococcus] gnavus group	[Ruminococcus] gnavus group sp.	0.0907277	0.0130491	23
ee5b57a629da222ad236b5d4bc329d71	Merdibacter	Merdibacter massiliensis	-0.0292164	0.0197499	22
4924bfca291797ea1fca3e384f4143f9	Roseburia (ASV49)	Roseburia hominis A2-183	-0.090915	0.0145111	24
96040114b5274bdb987f28c63b6b6b87	Roseburia (ASV96)	Roseburia intestinalis	-0.177167	0.00239828	21
fd496fd32dc8c08ade2e8b6c9d8ee13d	Streptococcus	Streptococcus thermophilus TH1435	-0.240245	0.00245566	1
aff3962bbd7607a2971161d9840ca409	Ruminiclostridium 5	Ruminiclostridium bromii	-0.241244	0.000508604	10
91587a85e342f8dba27f54e15ac0ea77	Tyzzerella 3	Tyzzerella 3 sp.	-0.263696	0.000337072	14
a55a010c9525ce2943a553dca1421b1c	[Eubacterium] ventriosum group	[Eubacterium] ventriosum group sp.	-0.285089	0.00134621	19
2de0f958e30d26f04cba8d2a920bbe46	Blautia (ASV2d)	Blautia faecis	-0.316121	0.00623094	16
6ec1023583647a401269990c4e8ad716	Lachnospira	Lachnospira pectinoschiza	-0.330135	0.00451138	8
e9f900358bb9297e10b9fbb1321b1e6e	Erysipelatoclostridium	Erysipelatoclostridium ramosum	-0.335762	0.00189325	5
f50508546ae13143015f8c4cb976d0e4	[Eubacterium] ruminantium group	[Eubacterium] ruminantium	-0.357232	0.00608389	13
fd44d4cb468fd7dc9b3227867714ed87	Bacteroides (ASVfd)	Bacteroides dorei	-0.361521	0.000778626	3

## Sheet: Fig. 3c
Fig. 3c
	FR	US2	CA
all	0.53	0.66	0.68
43	0.53	0.67	0.66
11	0.58	0.67	0.66
5	0.58	0.65	0.66
2	0.53	0.6	0.58

## Sheet: Fig. 3d
Fig. 3d
	FR	US2	US1	CA
all	0.7325	0.6525	0.6975	0.7225
114	0.7575	0.715	0.77	0.7325
26	0.78	0.78	0.7575	0.7375
13	0.73	0.7525	0.745	0.6725
7	0.6825	0.6925	0.6975	0.6525
4	0.625	0.6725	0.5475	0.6325
2	0.4925	0.57	0.5375	0.535

## Sheet: Fig. 4
Fig. 4
Function ID	Function	Surperclass	control_versus_adenoma_p	adenoma_versus_cancer_p	control_versus_adenoma_fc	adenoma_versus_cancer_fc
PWY-5705	allantoin degradation to glyoxylate III	Amine and Polyamine Degradation	0.110357	0.00402223	9.65e-05	0.0883403
PWY-5022	4-aminobutanoate degradation V	Amine and Polyamine Degradation	0.00878815	0.00044433	0.0684103	0.111111
PWY-6151	S-adenosyl-L-methionine cycle I	Amino Acid Biosynthesis/Degradation	0.368447	0.0221694	-0.0125618	-0.0292997
PWY-5097	L-lysine biosynthesis VI	Amino Acid Biosynthesis/Degradation	0.241867	0.0306595	-0.00144961	-0.0142972
ASPASN-PWY	superpathway of L-aspartate and L-asparagine biosynthesis	Amino Acid Biosynthesis/Degradation	0.0234733	0.379318	-0.0134657	0.00279462
PWY-5345	superpathway of L-methionine biosynthesis (by sulfhydrylation)	Amino Acid Biosynthesis/Degradation	0.00746894	0.901898	0.0760525	0.0124539
HISDEG-PWY	L-histidine degradation I	Amino Acid Biosynthesis/Degradation	0.768669	0.0365441	-0.0565321	0.131869
P162-PWY	L-glutamate degradation V (via hydroxyglutarate)	Amino Acid Biosynthesis/Degradation	0.00312254	1.73e-05	0.0419861	0.182445
P163-PWY	L-lysine fermentation to acetate and butanoate	Amino Acid Biosynthesis/Degradation	0.15776	8.47e-06	-0.0320782	0.188228
PWY-5180	toluene degradation I (aerobic) (via o-cresol)	Aromatic Compound Degradation	0.00120956	0.993833	-0.0323976	-0.0223721
PWY-5182	toluene degradation II (aerobic) (via 4-methylcatechol)	Aromatic Compound Degradation	0.00120956	0.993833	-0.0323976	-0.0223721
PWY-6749	CMP-legionaminate biosynthesis I	Carbohydrate Biosynthesis/Degradation	0.934935	0.0116212	0.00916539	-0.0805435
PWY-6478	GDP-D-glycero-alpha-D-manno-heptose biosynthesis	Carbohydrate Biosynthesis/Degradation	0.00165134	0.0175024	0.0419791	-0.0521407
PWY0-1241	ADP-L-glycero-beta-D-manno-heptose (ADP-heptose) biosynthesis	Carbohydrate Biosynthesis/Degradation	0.00300727	0.659872	0.0801998	0.0352239
LACTOSECAT-PWY	lactose and galactose degradation I	Carbohydrate Biosynthesis/Degradation	0.000804702	0.680151	-0.118376	0.0124275
GLUCARDEG-PWY	D-glucarate degradation I	Carboxylate Degradation	0.190875	0.00633679	0.038658	0.136263
TEICHOICACID-PWY	poly(glycerol phosphate) wall teichoic acid biosynthesis	Cell Structure Biosynthesis	0.724711	0.0410015	-0.0411195	-0.0646997
PWY-6471	peptidoglycan biosynthesis IV (Enterococcus faecium)	Cell Structure Biosynthesis	0.388178	0.0227944	-0.00230833	-0.055459
PWY-6263	superpathway of menaquinol-8 biosynthesis II	Cofactor, Prosthetic Group, Electron Carrier, and Vitamin Biosynthesis	0.0483268	0.550061	-0.00406242	0.0195793
PWY-5507	adenosylcobalamin biosynthesis I (anaerobic)	Cofactor, Prosthetic Group, Electron Carrier, and Vitamin Biosynthesis	0.0457376	0.944304	0.0385252	0.0242223
PWY-6895	superpathway of thiamine diphosphate biosynthesis II	Cofactor, Prosthetic Group, Electron Carrier, and Vitamin Biosynthesis	0.0775971	0.00545257	0.028884	0.0567479
PWY-6891	thiazole biosynthesis II (aerobic bacteria)	Cofactor, Prosthetic Group, Electron Carrier, and Vitamin Biosynthesis	0.428767	0.00063518	0.0143542	0.0845746
PWY-5860	superpathway of demethylmenaquinol-6 biosynthesis I	Cofactor, Prosthetic Group, Electron Carrier, and Vitamin Biosynthesis	0.600968	0.00599899	-0.00279449	0.110313
PWY-5862	superpathway of demethylmenaquinol-9 biosynthesis	Cofactor, Prosthetic Group, Electron Carrier, and Vitamin Biosynthesis	0.600381	0.006137	-0.0025062	0.110571
HEMESYN2-PWY	heme b biosynthesis II (oxygen-independent)	Cofactor, Prosthetic Group, Electron Carrier, and Vitamin Biosynthesis	0.204131	0.00124061	0.0352147	0.11257
PWY-7377	cob(II)yrinate a,c-diamide biosynthesis I (early cobalt insertion)	Cofactor, Prosthetic Group, Electron Carrier, and Vitamin Biosynthesis	0.129728	0.0220407	0.0710249	0.1194
PWY0-1415	superpathway of heme b biosynthesis from uroporphyrinogen-III	Cofactor, Prosthetic Group, Electron Carrier, and Vitamin Biosynthesis	0.400362	0.0103468	0.0194743	0.133082
PWY-5918	superpathway of heme b biosynthesis from glutamate	Cofactor, Prosthetic Group, Electron Carrier, and Vitamin Biosynthesis	0.395783	3.1e-05	0.0493863	0.150375
PWY-5850	superpathway of menaquinol-6 (MK-6) biosynthesis I	Cofactor, Prosthetic Group, Electron Carrier, and Vitamin Biosynthesis	0.951232	0.00245392	0.0394262	0.157967
PWY-5896	superpathway of menaquinol-10 (MK-10) biosynthesis	Cofactor, Prosthetic Group, Electron Carrier, and Vitamin Biosynthesis	0.951232	0.00245392	0.0394262	0.157967
PWY-5845	superpathway of menaquinol-9 (MK-9) biosynthesis	Cofactor, Prosthetic Group, Electron Carrier, and Vitamin Biosynthesis	0.95163	0.00250792	0.0392383	0.158478
HEME-BIOSYNTHESIS-II	heme b biosynthesis I (aerobic)	Cofactor, Prosthetic Group, Electron Carrier, and Vitamin Biosynthesis	0.405933	2.87e-05	0.0602367	0.160575
PWY-7371	1,4-dihydroxy-6-naphthoate biosynthesis II	Cofactor, Prosthetic Group, Electron Carrier, and Vitamin Biosynthesis	0.0491071	0.48077	-0.00683558	0.00924631
PWY-7374	1,4-dihydroxy-6-naphthoate biosynthesis I	Cofactor, Prosthetic Group, Electron Carrier, and Vitamin Biosynthesis	0.000221198	0.113162	0.0631581	-0.0438769
PWY-3781	aerobic respiration I (cytochrome c)	Electron Transfer	0.00710996	0.231595	0.0417173	-0.0530187
PWY-5971	palmitate biosynthesis II (bacteria and plant cytoplasm)	Fatty Acid and Lipid Biosynthesis/Degradation	0.307952	0.0244455	0.0242536	-0.0239208
PWY-5667	CDP-diacylglycerol biosynthesis I	Fatty Acid and Lipid Biosynthesis/Degradation	0.271005	0.0491689	-0.00304537	-0.0164471
PWY0-1319	CDP-diacylglycerol biosynthesis II	Fatty Acid and Lipid Biosynthesis/Degradation	0.271005	0.0491689	-0.00304537	-0.0164471
FAO-PWY	fatty acid beta-oxidation I (generic)	Fatty Acid and Lipid Biosynthesis/Degradation	0.879534	0.0175925	0.0497761	0.152735
P461-PWY	hexitol fermentation to lactate, formate, ethanol and acetate	Fermentation	0.0238247	0.948769	-0.0800744	0.00709461
PWY-6588	pyruvate fermentation to acetone	Fermentation	0.175564	0.0460156	-0.0333523	0.0232973
PWY-5677	succinate fermentation to butanoate	Fermentation	0.0216003	0.00124117	0.035523	0.0925798
PWY-7003	glycerol degradation to butanol	Fermentation	0.868675	0.0293362	-0.0131873	0.106355
PWY-6590	superpathway of Clostridium acetobutylicum acidogenic fermentation	Fermentation	0.82409	0.0363369	0.0213993	0.125875
CENTFERM-PWY	pyruvate fermentation to butanoate	Fermentation	0.824557	0.0356511	0.0215891	0.127932
PWY-7013	(S)-propane-1,2-diol degradation	Fermentation	0.145014	3.69e-08	-0.0657591	0.250075
PWY490-3	nitrate reduction VI (assimilatory)	Inorganic Nutrient Metabolism	0.701846	0.00308577	0.00732431	-0.0864141
PWY-4984	urea cycle	Inorganic Nutrient Metabolism	0.0127106	0.655499	0.0442475	0.0117297
PWY0-1533	methylphosphonate degradation I	Inorganic Nutrient Metabolism	0.0838613	0.00868163	0.00206752	0.121722
SO4ASSIM-PWY	assimilatory sulfate	Inorganic Nutrient Metabolism	0.0481823	0.637947	0.0435882	0.000421339
PWY-6609	adenine and adenosine salvage III	Nucleoside and Nucleotide Biosynthesis/Degradation	0.0207773	0.413395	-0.00975227	-0.0130246
PWY-6126	superpathway of adenosine nucleotides de novo biosynthesis II	Nucleoside and Nucleotide Biosynthesis/Degradation	0.0185891	0.544658	0.00302271	-0.00675136
PWY-6545	pyrimidine deoxyribonucleotides de novo biosynthesis III	Nucleoside and Nucleotide Biosynthesis/Degradation	0.100692	0.0118646	0.0175442	-0.00634385
PWY-7220	adenosine deoxyribonucleotides de novo biosynthesis II	Nucleoside and Nucleotide Biosynthesis/Degradation	0.00799832	0.422724	0.00541736	0.000834261
PWY-7222	guanosine deoxyribonucleotides de novo biosynthesis II	Nucleoside and Nucleotide Biosynthesis/Degradation	0.00799832	0.422724	0.00541736	0.000834261
P164-PWY	purine nucleobases degradation I (anaerobic)	Nucleoside and Nucleotide Biosynthesis/Degradation	0.650588	0.00778872	0.0123694	0.0304631
PWY-7392	taxadiene biosynthesis (engineered)	Secondary Metabolite Biosynthesis/Degradation	0.0316838	0.67544	0.0406832	0.0518209
PWY0-1261	anhydromuropeptides recycling I	Secondary Metabolite Biosynthesis/Degradation	0.00183531	0.608328	-0.0130683	0.019689
HEXITOLDEGSUPER-PWY	superpathway of hexitol degradation (bacteria)	Secondary Metabolite Biosynthesis/Degradation	0.0186235	0.568865	-0.0559667	0.0244922
ALL-CHORISMATE-PWY	superpathway of chorismate metabolism	Others	0.280097	0.0159418	0.0927513	0.200276
GLYCOLYSIS-E-D	superpathway of glycolysis and the Entner-Doudoroff pathway	Others	0.0187432	0.996597	0.0305483	0.0415745
PRPP-PWY	superpathway of histidine, purine, and pyrimidine biosynthesis	Others	0.0264838	0.908229	0.030763	0.0235484
PWY-5913	partial TCA cycle (obligate autotrophs)	TCA cycle	0.991949	0.035707	0.0139593	0.04696
REDCITCYC	TCA cycle VI (Helicobacter)	TCA cycle	0.986045	0.0491422	0.0261041	0.106878

## Sheet: Fig. 5a-b
Fig. 5a-b
hldE		rfaD		GmhA		GmhB		menH		menF		menC
control	adenoma	control	adenoma	control	adenoma	control	adenoma	adenoma	cancer	adenoma	cancer	adenoma	cancer
0.608292	6.73527	4.58067	123.059	0.439807	11.7872	0.380102	10.5786	7.25487	151.601	2.69667	68.7161	10.0511	179.688
0.175448	1.30436	1.83614	26.6881	0.147963	2.16195	0.163574	2.94416	1.36836	0.148315	0.76713	0.346846	2.56128	0.217953
0.925755	3.41109	130.786	29.7185	20.3041	3.76223	16.3254	2.518	0.0192333	0.0137792	0.285001	0.0542722	3.31816	0.00537939
0.331165	4.52241	3.10095	2.54612	0.0817705	0.410271	0.205583	0.194306	0.0570803	67.9033	0.393619	30.3675	0.263825	53.464
0.0945537	1.06297	10.7326	8.58849	1.39998	1.01712	1.0976	0.767193	0.0360019	0.015707	0.332704	0.400237	0.644285	0.00711103
0.524834	1.73754	63.7482	4.45734	9.65335	0.696867	7.69838	0.265954	0.0141075	25.353	0.391891	9.26377	0.387046	11.9181
0.877234		4.37034		0.0451326		0.162777			0.148473		0.326699		0.222415
									9.46644		2.09222		6.68654
									1.28491		1.8829		1.33196
									0.738971		5.98629		0.820719
									19.4502		8.90537		25.1187
									26.0738		9.74909		31.5708
									0.155733		0.516489		0.0300901
									0.0686187		7.94371		0.0870636
									0.808817		3.51045		0.977958
									14.5083		5.095		12.3161
									5.89981		2.34708		8.36439
									4.43899		1.52898		0.0376179
									3.40575		1.86021		4.49522
									0.312944		0.493074		0.139219
									0.320643		0.553931		2.31507
									0.193365		0.253174		0.335761
									0.0606057		0.473557		0.219169
									19.1264		6.54615		2.48658
									4.53386		1.97641		7.25073
									0.151487		0.553258		0.0864698
									2.03668		0.827704		2.51107
									1.73106		1.16322		2.31262
									0.117339		0.847481		0.0390296
									7.77084		2.67069		0.678839

## Sheet: Fig. S1
Fig. S1
Species	Disease	T.mean	P.val	Meta.significance	Age_factor	Bmi_factor	Sex	Study	Race	Platform	Diabetes	NSAID
000db46fcff4701589d112bc2a6044de	0.00990029	6.28246e-06	0.126193	FALSE	0.00444734	0.00153122	0.000268533	0.0372215	0.00862464	0.000175783	0.000466708	0.00438982
003e253932cf83d92de80661474011ca	0.00347885	0	0.31389	FALSE	0.0047553	0.000257167	0.00063611	0.052708	0.00937764	0.0187126	0.000379463	0.00495463
00a96fbd0ac34bfd245f9c24f8737f7d	0.00175752	0.00869671	0.524607	FALSE	0.00893951	0.0101083	0.000210471	0.00362447	0.0051724	0.0044048	0.00450225	7.75343e-05
0243b68c76049aa1b8c51a20333da950	0.00336102	0.00226746	0.5905	FALSE	0.00104465	0.0100588	0.0019093	0.0657388	0.0189689	0.012242	0.00127077	0.000653994
0266b37dda69c8fd306c9e0ee679e583	0.00415142	2.94174e-06	0.911227	FALSE	0.0195333	0.00807495	0.000371031	0.185519	0.00765202	0.0443464	0.00197228	0.000198305
02b4317d07dfa2d4bcf0b885431ba6ce	3.93212e-05	1.72866e-05	0.353571	FALSE	0.0215502	0.0388714	0.000841551	0.0364721	0.0141813	0.00733942	0.000393178	0.000475244
02db09efa7c46a21be5fadc51cb17dd8	0.00215371	5.03713e-06	0.977001	FALSE	0.00123285	0.00188678	0.00370184	0.00440277	0.00326113	0.000201373	3.92097e-05	0.002055
034061db75629f2f71b16186302a7e44	0.000384339	0	0.742236	FALSE	0.0238726	0.0153641	0.0045523	0.0325448	0.00524877	0.00667999	0.000719814	0.00410796
05dbbf0301a9625e1f1a41470a92f7fe	0.00208241	6.50582e-06	0.270845	FALSE	0.00536326	0.00836252	0.00194756	0.00365786	0.0313608	0.000335721	0.00360636	0.000152984
06f825b512d903b9230e1a55d87359ee	4.39589e-05	5.67891e-05	0.0565144	FALSE	0.00823417	0.000487761	0.00308659	0.117994	0.0208085	0.0320238	0.00082453	0.00165296
07699fa14cb8970eee5e8dda19dd5dbe	0.000142128	9.00053e-05	0.75013	FALSE	0.0123432	0.00937068	0.00437419	0.0171809	0.0174842	3.27978e-05	0.000214489	0.00118334
07b148ebe6cc2c05b1faa8d187c51114	0.00818096	0.000354198	0.425339	FALSE	0.0119035	0.0130361	0.00104602	0.0677374	0.0188036	0.0230318	0.00102341	2.94e-05
07fd92a29ce27a31f4d95c6821595530	0.00735366	0	0.209828	FALSE	0.00301749	0.00763229	0.000411521	0.031502	0.00613612	0.00726894	0.00792181	0.00491487
08bd43071a06abf56df235fca6655bea	0.0014365	0.00217906	0.398775	FALSE	0.0130892	0.00889641	0.00800753	0.00313993	0.0186639	0.00129243	9.53644e-05	1.08281e-05
08c53fdf2c7b879ac5e38d5730b65fd9	0.000255986	6.10265e-06	0.854373	FALSE	0.0120274	0.00473888	0.000727713	0.0279753	0.00779623	0.00943212	0.00782272	0.0104523
0a035a7ec1f4a194dd7fbda3c5660db0	6.29996e-05	0.000220118	0.814229	FALSE	0.0078042	0.0028615	0.0209843	0.0277743	0.014439	0.0132052	0.000532618	0.00453125
0a68ec564e278b0246c920ad7de41880	0.00161809	0.017225	0.0844609	FALSE	0.0197555	0.00730661	9.3524e-05	0.00208718	0.0191575	1.77987e-05	0.00977298	0.00399671
0ac4820d19fc4dfbe62663def78c840d	0.000632844	0	0.691612	FALSE	0.0118809	0.00365196	0.00057743	0.00124749	0.00825366	0.000263912	0.000150551	0.0027607
0ad13b6d1cd98ad7e8f6ee9909d33114	1.72936e-05	3.64376e-06	0.253699	FALSE	0.0165191	0.00549996	0.000208807	0.333175	0.111851	0.0313322	0.00159275	0.00875923
0b4aeb45916a24fd10e3655fe6481966	0.00612957	3.24217e-06	0.407228	FALSE	0.00668158	0.00111241	0.00122393	0.0825624	0.00632658	0.00660477	0.000159198	0.000148787
0b53415990b1e4435ba981cc617f6be0	0.000278047	2.72991e-07	0.234151	FALSE	0.00816881	0.0148239	0.000469073	0.0282351	0.0101887	4.62996e-10	9.69107e-05	1.17224e-07
0ba1ab35f26bdef177c3341940c34c34	0.0034383	0	0.290318	FALSE	0.00241775	0.00424923	0.0027402	0.0179533	0.00499685	0.00235221	0.00416546	0.00297295
0ba92b5d91ba43524ebc6ea1ae7c5a73	0.00421161	0	0.69924	FALSE	0.0103737	0.00362207	0.00413152	0.0249598	0.006609	0.000227529	3.1949e-05	0.00488386
0bae11e18b7d5b6f905fcb2cecf94bcf	0.00654251	5.82757e-07	0.0855263	FALSE	0.00158521	0.00160293	0.00016546	0.00273043	0.0154052	0.00235235	2.30993e-06	0.00871807
0bda1f28a4db470d885740af6b66cf7d	5.76594e-05	0	0.461376	FALSE	0.0156535	0.0126649	0.000277446	0.00856128	0.00666051	0.000145077	0.0046652	1.76044e-06
0be2b2840d439b1b8548e8010f8310e5	8.30928e-06	7.1873e-06	0.383749	FALSE	0.0081235	0.00136325	0.00307388	0.034739	0.00430095	0.00290242	0.000211259	0.00267954
0c410683e68edf42337559941e5d3018	0.000248662	0	0.569391	FALSE	0.00652837	0.00149578	0.000154186	0.0172392	0.00727695	0.00423737	0.00195727	0.00368332
0dcf5023e96fb8175d7bf02d900c9dd1	0.000932039	0.000534919	0.997837	FALSE	0.00147724	0.00329184	0.00585358	0.0566422	0.0137849	0.00224716	0.000999841	0.00362072
0df6c802966e8670279671824da4f10a	8.17107e-05	7.55807e-06	0.894539	FALSE	0.0112421	0.000451889	0.0147703	0.0629836	0.0447271	0.030595	0.00213972	0.0133127
0e226d197c2f253bcee5f15026512f90	0.000582578	0	0.761192	FALSE	0.0166748	0.00278717	0.000500472	0.0134929	0.0320588	0.00974395	6.87271e-05	0.00334889
0e2573348777e55615736ca01785b7b4	0.000648661	0	0.286768	FALSE	0.000638672	0.00672859	0.00237826	0.0339182	0.00440744	0.0109073	0.00506524	0.000198425
0ed3a6836e138f14044f6950ad7280d2	0.00501002	0	0.139091	FALSE	0.0171223	0.0146428	0.00457181	0.03243	0.0180645	0.000463521	0.00171618	0.000232645
0f603a9018080b298f6f858569d3b3e2	0.0105303	3.15487e-05	0.918928	FALSE	0.0181883	0.0143655	0.000102375	0.163111	0.00913654	0.0183453	0.00140578	6.42889e-05
0f7b183901acd60418685b4fe37472c7	0.000931236	0	0.308028	FALSE	0.00489801	0.00286101	7.82132e-08	0.0399375	0.0271686	0.0096936	0.00309667	0.000438155
0fd672291b9b2013b63d4b3ab74a11a2	9.06528e-06	5.3058e-07	0.350695	FALSE	0.00475306	0.00833403	8.2671e-05	0.00730863	0.0281891	0.00641314	0.000215304	0.000162771
10e5d577b3994af95223fba4a16a69d5	0.000645959	0	0.497352	FALSE	0.00796805	0.00436929	0.00136438	0.000428368	0.0109916	0.000339732	0.00305366	0.00447301
119eea33cb9f505d6a20297d132e792a	0.000212673	0.000474723	0.641354	FALSE	0.00505444	0.00370212	0.0111122	0.0525498	0.0149312	0.0144839	0.0152993	3.71668e-06
11b7d5a0dd0446562be236a4a9144c75	0.00853403	4.18404e-05	0.215817	FALSE	0.0064953	0.000587791	0.0030891	0.00774587	0.010811	0.000125765	0.00261249	0.00283246
12615dfed222d35c1582cbd6cef48013	0.00647283	0	0.504777	FALSE	0.00977143	0.00400633	0.00230268	0.0207016	0.00659962	3.64572e-06	0.00305184	0.00188154
12cc4c8a5d46fec0b6738bfe7c6c8a08	6.16838e-05	0	0.907111	FALSE	0.0102275	0.00466653	0.00179917	0.0061631	0.0046664	7.45663e-05	0.000382623	0.000500847
12f9203b937a20a91b08aab804b28cd9	0.000638588	0.000156284	0.239677	FALSE	0.0113879	0.0011847	7.03672e-06	0.0178814	0.0139293	0.00211544	0.00328871	0.000336111
13d71cf98eff2dd4c01db78545020d68	0.00265641	0	0.119521	FALSE	0.00214827	0.00180026	0.000230422	0.0120245	0.00787078	0.00291159	0.000228793	5.93546e-05
13e5e67a2599db5c3cdfa82c4c9ea6fd	0.0032148	0.000102379	0.802376	FALSE	0.027675	0.0122888	0.000453375	0.0653617	0.0238779	0.014303	0.00108468	4.67377e-05
143370e10dab7fdbcbdeda0f8b19658a	0.000949004	0	0.442225	FALSE	0.00610225	0.00176336	0.00080941	0.00836102	0.00363799	0.00129459	0.00148212	0.00068649
149465e40c1bdbc6230588a58a4d6eb0	0.0081421	0.000560544	0.0697898	FALSE	0.00507112	0.0180232	0.0168077	0.0275263	0.0211013	0.00430935	0.00249834	0.00675331
1569f7ae988e26c905ab8fab427c8a0d	0.00557688	0.00566911	0.397817	FALSE	0.00302866	0.000806614	0.00295319	0.0658587	0.0248344	0.0142731	0.000255655	0.00248472
15b5966398a85e5c75501ad243691dfc	0.00562372	4.33848e-05	0.0949013	FALSE	0.00434061	0.00411959	0.00284607	0.00633693	0.0167497	0.00174504	0.000697687	0.000672504
15cfeb62055743aacb7f78e9aa86accd	0.00625718	0	0.875312	FALSE	0.00114212	0.00753491	0.00125607	0.0232395	0.00868587	7.74612e-05	0.00273266	0.00907735
16530e5b50b780018210dac05a471715	0.00667542	4.84509e-05	0.862333	FALSE	0.0150616	0.00536319	7.79327e-05	0.0543689	0.0171682	0.00141856	0.000114524	0.00425352
1739d8f19c1ac366a2138b64b03047a9	0.000773995	0	0.85725	FALSE	0.0083998	0.00190617	0.00228861	0.0178703	0.0279177	0.00498252	0.000960092	1.54615e-06
177db53ded58fcf2915778bff9a04f2c	0.000434978	3.70753e-05	0.437429	FALSE	0.000699812	0.00704119	0.000329397	0.00655926	0.00747511	0.00336495	0.000617035	0.0010124
18d1d3003cc423b568ba5b5ccb433023	0.00128002	2.05926e-05	0.0599008	FALSE	0.00631046	0.00763618	1.29237e-05	0.00954844	0.0122913	0.00434667	0.00281677	0.00182961
1930d2ae4018583d606e705beea31bd1	0.000128357	1.01414e-05	0.721603	FALSE	0.0212878	0.00282686	0.0056324	0.0372271	0.0111373	0.0244509	0.000839294	0.000291015
19715b1593c19aa6d35a4d1e3cd09374	0.000719771	8.5915e-05	0.215481	FALSE	0.0077639	0.00570558	0.00159801	0.192231	0.00657279	0.0311996	0.00330422	0.00117425
19da890972569b6859c360e9b4c8751e	3.49789e-05	0	0.269755	FALSE	0.00869969	0.000849109	0.000301816	0.00661355	0.00435859	1.45386e-05	0.00116556	0.000271852
1a7a9d14747af9f14fcdabdef2549a77	0.0025202	1.41687e-05	0.433093	FALSE	0.00204261	0.00633464	0.00386743	0.0766457	0.0104795	0.0243073	0.000355187	0.00312272
1a9df3fbbc7fc8cecec4239cf801d2fc	0.00838067	0.00232842	0.0767634	FALSE	0.0137882	0.0115067	0.00240638	0.0138618	0.0221014	0.00121895	0.00335278	0.0001937
1ab75f81f06d896defe1a2a976e99bcd	0.000457313	0	0.376067	FALSE	0.00230151	0.00198682	0.00589929	0.00958544	0.0171561	4.63482e-05	3.90674e-05	0.000132531
1b23e74fb43b2b8a2d20b91679cf8e0e	0.000354545	0	0.119343	FALSE	0.00335615	0.00117478	0.00861267	0.0115539	0.03148	0.000807928	5.93403e-05	0.0044011
1b5d50e4ae6a2cb153f3b2ca04699419	0.000475133	5.53513e-05	0.27339	FALSE	0.00196386	0.01069	0.0021449	0.0178441	0.0137484	0.00150627	0.000380214	0.000964788
1b8dec58597978264025b9eba656ffb5	0.000318403	0.00317557	0.273634	FALSE	0.0063903	0.00299873	0.000438322	0.0468326	0.0181899	0.00763614	0.00862393	0.000972557
1b92901eaf73176b86069084ac8c13e3	0.000881528	0.000159976	0.114073	FALSE	0.00915629	0.00440584	0.00159616	0.0272592	0.00238666	0.00840857	0.000877514	0.00971976
1bc1f0e94c2e5c3f32e5b2746769efb4	0.00125322	0	0.843779	FALSE	0.000720791	0.000698752	5.25082e-07	0.0121836	0.00626442	0.00087427	0.00110356	0.0116468
1c4f71b06ad9d613e117b633de27a107	0.00646189	4.59487e-05	0.371173	FALSE	0.00622969	0.000133278	0.00145843	0.030233	0.0228814	0.00144835	4.56258e-06	4.71645e-05
1c719e69d668107c05bdba29829217c5	0.00745483	2.78571e-07	0.00240877	TRUE	0.0184695	0.00279253	0.0103764	0.0284583	0.00371979	0.00327464	0.00905087	0.0317228
1d3b32ffa91427afb0042949965be9d8	0.00485031	0	0.414974	FALSE	0.00286263	0.0132172	0.000824773	0.017603	0.00294788	0.000513609	0.00989706	0.00523714
1d49df56b83a383d8b998af9d148f52c	0.000662365	0	0.203024	FALSE	0.0218794	0.000164695	0.00649005	0.024728	0.00698996	0.00352105	0.000641666	0.00772366
1eaa3cb7baaac3220b0606e3621afd16	0.00452109	4.25147e-05	0.0432193	TRUE	0.0124254	0.00678666	0.000784171	0.00332651	0.00582663	0.00187229	0.00214908	0.00562601
1f0532e025d966a685fd0d1f3144bc8a	0.000248035	0	0.68145	FALSE	0.00353997	0.0126933	0.00128092	0.0705883	0.0550193	0.0162685	0.00120973	4.21064e-05
1f3d20f8f9bfb29a4ae7eaf2962cd4b4	0.00550026	0	0.773918	FALSE	0.00532165	0.00497357	0.000206359	0.00860025	0.00359294	0.000102015	0.00107335	0.00018173
200c260542e42d4ba92a5ed82b43efa5	0.00618597	0	0.0903679	FALSE	0.00853159	0.0115917	0.00325107	0.00891158	0.00596815	1.32557e-06	0.000609066	0.000615461
207ae2c759c09be976bbb456d7d7eca6	0.00056753	0	0.185184	FALSE	0.00867722	0.00449169	0.000663195	0.04072	0.0142575	0.00915142	0.00846504	0.00486568
208c0c43c7c5d4a6bb549e0c8365cd21	0.000876847	0.000431655	0.453293	FALSE	0.0176997	0.0118792	0.00102261	0.150065	0.0170206	0.0366083	1.50203e-05	0.00237233
2102f51f3591341a5e15fb5958ee321c	0.00140949	6.93897e-07	0.764204	FALSE	0.00949361	0.0100717	0.00249726	0.13625	0.00787078	0.0221521	0.000490025	0.00340124
21401b105dc53b367b8fdc0ec97a9f02	0.00136125	0	0.14146	FALSE	0.00638722	0.00378681	0.00229221	0.0155414	0.00378926	2.59076e-05	0.000276519	0.000737497
21c3d53a131350000f6e39601ef18415	0.00175005	0	0.389532	FALSE	0.00630973	0.0021802	0.0105449	0.00697624	0.00547835	0.000745405	0.00792181	0.00299942
21dcfff18d552ae0ca669d213652bda3	0.00218783	2.3977e-05	0.599578	FALSE	0.00366773	0.0174606	0.00312289	0.00392372	0.00801584	0.000105808	0.000877473	0.00550228
22424eb53c259749d0d5cf4f45d18613	0.000285404	0	0.220551	FALSE	0.0150904	0.0004834	0.00691208	0.013337	0.00727695	0.00369078	0.00663673	0.00202914
23d6e67ff377b63cc8506920f662b5a5	0.000413774	3.68335e-06	0.448663	FALSE	0.0116309	0.0061748	2.64033e-05	0.0500699	0.00963852	0.00370439	0.00160237	0.00229887
240fdca31693a4ace2c8f24a85af411a	0.00370195	0	0.225165	FALSE	0.00191825	0.000645905	0.00355777	0.0171162	0.00539545	0.00223841	0.00663673	0.00457366
243a590b7a6c17e5a16dff4bc7033ac1	0.000781507	3.38528e-05	0.580753	FALSE	0.0070691	0.020899	8.29711e-06	0.0165386	0.0102405	0.00878634	1.42636e-05	0.00125494
24646f903382ae52da1b45805982e09f	0.00502227	0.000104404	0.460228	FALSE	0.0152121	0.0120135	0.0108207	0.0267184	0.0147147	0.00341336	0.00393181	0.00147383
2489471b3729e885a2c1ddaa10774d8e	0.00617357	0.000339447	0.0960153	FALSE	0.00344479	0.0193329	0.0155826	0.00376927	0.0385759	0.00136007	0.00321033	0.000105802
24ab52d61bd6f296ee3a1318ea6541a3	0.000984847	0	0.745835	FALSE	0.00421659	0.00295848	0.00027078	0.0167447	0.00462427	0.00182958	0.000175285	0.00513797
24cccadb274fef1f88113e8f019e2a63	0.00341388	0	0.249494	FALSE	0.00878098	0.000572896	0.00677676	0.0108096	0.00216473	0.00243488	0.00347131	0.0103027
25394a604bbcd078c80186b300dab8ee	0.00315876	0	0.233102	FALSE	0.00455634	0.0011306	0.00346589	0.0156529	0.00403651	0.000176964	9.97902e-05	0.00458987
25bf7b31746631bbb8582ebe892fe837	0.000427831	1.81688e-06	0.383418	FALSE	0.00761723	0.00417709	0.000757413	0.0196967	0.00905898	0.000283072	0.0112464	9.35764e-05
263dd27eecec232de5af17bd4f6de61b	0.000186923	0	0.612147	FALSE	0.0183942	0.0137635	0.00252077	0.0304044	0.00513322	0.00889126	0.00414126	0.00367512
263e41ea2c25dc87bd2ff5910cf30d40	0.00174121	0.0169314	0.774769	FALSE	0.0224048	0.0132198	0.000152592	0.0205576	0.0347158	0.00459537	0.0110161	0.00463328
26736c7ee02864e6bbab37424d69a4ed	0.00109134	0.000186384	0.591612	FALSE	0.0103066	0.00859107	5.09336e-05	0.0271643	0.0072915	0.00084096	0.000266328	0.000365397
26c6e3ed14694582e207478c1f23c21f	2.49876e-05	0.000458504	0.641577	FALSE	0.0106291	0.0112126	0.00380483	0.0102197	0.0148807	0.00570468	0.00394581	0.000330075
2721fd42d5373667f111c60faaf21eac	1.54962e-05	0	0.581627	FALSE	0.0143564	0.00410731	0.000244838	0.00673558	0.0795011	0.000502438	0.00236754	0.000445917
2740cf2417c92847cc298cbd71dd1fcd	0.00504784	0.000113836	0.0119692	TRUE	0.0512802	0.00606831	9.42944e-05	0.0120225	0.0224529	0.000403878	2.96292e-05	0.007421
274d44a105684512d6df0a983a5b6663	0.00963407	0	0.381217	FALSE	0.0167949	0.00255376	0.00435021	0.0508073	0.00576827	0.00567821	0.00568924	0.00644368
27a7197b6f932b622896bc3dc90f3200	0.00275846	0	0.675686	FALSE	0.00241965	0.00519168	1.39915e-05	0.0239792	0.0335316	0.0129822	2.13515e-06	0.001614
27ccbc0c212b45eb46c3573174e1bd80	0.000842208	0	0.88834	FALSE	0.00565103	0.0136185	0.00099563	0.082485	0.0123925	0.0561556	0.000863619	0.000185714
27f098662c8f87b4aaff903d9c0f28d3	0.0017051	0.000513954	0.188846	FALSE	0.0101078	0.00742023	1.31633e-05	0.00760158	0.0130484	0.00440082	0.00388787	1.25783e-05
29c0b831ad8278ee5185bfe79acc067e	0.00029053	0	0.50477	FALSE	0.00751443	0.00777122	9.47172e-05	0.02425	0.00509065	0.00358219	0.00336818	0.000551285
2a2b34830532f063cbbc1517e527b58f	3.23857e-06	0	0.769624	FALSE	0.0135543	0.000235707	0.0108517	0.00729647	0.00422101	0.000959513	0.00310318	0.0055935
2a7169b7465789a82b4f47c3d934d259	0.000815782	1.21046e-05	0.498269	FALSE	0.0141962	0.014011	0.00138448	0.029881	0.012672	0.000528633	0.000740588	5.38651e-05
2bd9309f2f97cae51d18d06ea1ca519a	0.00243412	3.03597e-05	0.624902	FALSE	0.0115148	0.0130915	0.000134622	0.0455522	0.0418455	0.00581281	0.00410325	0.00281485
2c0c62ea09b2efe01bacdcbcf558d2b8	0.000845708	0.000360628	0.167021	FALSE	0.000824866	0.00205338	0.00420573	0.0493225	0.0187763	0.007057	0.00157537	0.000141046
2c353937b82f39126e9aeead6f624ac9	0.0121831	2.37666e-05	0.370229	FALSE	0.0129629	0.00820368	0.00449808	0.110788	0.0178196	0.0307221	0.000408427	0.00208404
2c3b179c770eca4dd9338a4d2c137202	0.00130622	0	0.907574	FALSE	0.00530128	0.00230223	0.00757708	0.00382652	0.00880396	0.00394931	0.000671869	0.00714941
2c5e87b291147c04e1b8d1c808b1aee0	0.00583616	2.17953e-06	0.12722	FALSE	0.0109008	0.00190601	0.0109275	0.0154524	0.0189023	0.00514878	0.00237442	0.0148381
2c982937754e6321f861027032db80f7	0.000487549	0.00117371	0.941332	FALSE	0.00586408	0.00312139	0.00251513	0.00663633	0.00923654	4.30053e-06	0.00244511	0.00061667
2dbaf07cdc2dece27cda9675d3850efe	0.000248038	0	0.688986	FALSE	0.00495529	0.00228592	3.03115e-05	0.0103195	0.0109169	0.000199693	1.5584e-05	0.0112697
2de0f958e30d26f04cba8d2a920bbe46	0.000636311	0.000168781	0.022692	TRUE	0.0167632	0.013714	0.00626118	0.0814337	0.0145558	0.0229259	0.000883865	0.00808616
2e4f2b53b856c4def6d021d01f5abb70	0.00126039	0.00781016	0.528839	FALSE	0.00463032	0.0190376	0.0238275	0.000218026	0.00866455	3.53524e-06	0.00440364	0.000510715
2e81e4d1a54e1636af43e46fa332ab11	0.000122331	3.24353e-06	0.48146	FALSE	0.0132346	0.00614026	0.00610363	0.0165711	0.00773263	0.00365505	0.000516273	0.00214261
2ef1e51ab1cf99a3c6417b05a060830e	0.0197947	0	0.00293103	TRUE	0.00778077	0.0030695	0.0038426	0.00385852	0.00360995	0.0023766	3.46498e-05	0.00357251
2fb5a4a7d5e419920ec9257327a118ca	1.35279e-06	0	0.921272	FALSE	0.0121912	0.00436788	0.00518316	0.110236	0.0115691	0.0701606	0.00144643	0.00117007
300568e1ddcb6356519af1a75ab2df4b	0.000140774	6.33996e-06	0.249463	FALSE	0.0271452	0.00367289	0.00766281	0.142037	0.0194242	0.0559747	0.00301366	2.74958e-05
3114d42cc9f862a2a18d7e5efde7fa9b	1.99996e-06	2.30253e-06	0.457567	FALSE	0.0013908	0.0179145	0.000846771	0.0251709	0.00773681	0.0191467	0.0127073	0.00130251
3120660c883750285d85c12f7d898f67	0.00406993	2.31561e-05	0.717688	FALSE	0.0030742	0.0181051	7.56932e-05	0.0182383	0.0140958	0.00252852	0.00191395	0.0046017
315ca0a729f126b941ba111a16d4d97a	0.00158699	0.000373177	0.679054	FALSE	0.0191352	0.000809325	0.00906876	0.0160598	0.0139327	0.00459434	0.00840041	0.0044231
31654b0fabcee256ee93ddfc89c8b048	0.00325251	0.000158026	0.776801	FALSE	0.00281048	0.00304599	0.00918375	0.0209457	0.0156838	0.00385059	7.63638e-05	0.00544321
31774b2ab198d7b5abc9f0d6e8a5ffc2	0.000431001	0	0.362419	FALSE	0.00357081	0.00219282	0.000715961	0.00382216	0.00758881	0.00229684	0.00759818	0.000140293
31ae90207edd94c7ec56db3a9778c2e7	0.000174537	0	0.378606	FALSE	0.00606724	0.00359224	0.00609099	0.0145945	0.00299395	3.44037e-06	0.000720937	0.00400906
31f567f59096ed2d57feecc6c3621a58	0.000215839	0	0.420188	FALSE	0.00490339	0.00295212	0.00453725	0.0134704	0.022451	0.00567689	0.000748766	0.00123967
3219af75ee8056ed06ba81e873b0d0cb	0.00130312	0.000421451	0.0422696	TRUE	0.0207191	0.014178	0.000117469	0.013644	0.0249687	0.000124081	0.00175926	0.00990268
32946a13151283c45561a1d0ca4223a0	0.000173175	5.54233e-06	0.758361	FALSE	0.00429501	0.0199554	0.00285053	0.0253542	0.0101923	0.00562983	0.0011156	0.00589849
32cc17e12d08b4011ab0ec8c393fd12c	0.00117116	1.86609e-05	0.355744	FALSE	0.00905538	0.00207882	0.00286121	0.0342827	0.0088099	0.00613623	1.06811e-06	0.00102745
32cd36db3b176689d81c65ddb6c17140	0.00593113	5.34375e-07	0.0729174	FALSE	0.00501616	0.000645697	0.00629661	0.0256626	0.01691	0.0222261	0.000239283	0.0043753
332a6411ff00b4010ac2397f504c4695	0.00196805	0.00962224	0.577227	FALSE	0.00512838	0.00195133	0.0048674	0.0407553	0.0375589	0.0136755	0.00451834	0.0016866
333bbf9224442fc10cd497377d2b1d01	0.00124497	0.0050506	0.082316	FALSE	0.00927266	6.71809e-05	0.00804304	0.00175799	0.0175985	0.00056129	0.000494328	7.58323e-06
33518e48b174ac428cb7be1a216c6c6e	0.00944926	0.0154291	0.00492243	TRUE	0.0165225	0.000873298	0.011207	0.0279505	0.0177102	0.0176694	0.000310542	0.00142904
33ba975cdb88b5073a2355ffdf01e9cb	0.00181649	0	0.654398	FALSE	0.0318731	0.00707007	0.00920955	0.0207774	0.010826	0.00115984	3.9264e-05	0.00970143
33ddca6781100b91d670de9a543e5aa7	0.00215863	0	0.864927	FALSE	2.60133e-05	0.00385651	0.00181599	0.0231762	0.00540657	0.000353684	0.000306559	0.00594953
341caff1300aa78cd6d20a52e037a0f7	0.0032314	4.13845e-06	0.709884	FALSE	0.00854544	0.00256506	0.0028115	0.011129	0.00677868	0.000280582	0.000425244	0.000259028
3443b73db214fbccce540ddb43380a8d	0.000451605	0	0.167461	FALSE	0.000880539	0.00291051	0.000155518	0.0134122	0.00209932	0.00347783	0.000301287	0.00024636
34b791a0a48d68bbf6278d510ee36430	0.00280338	1.95445e-05	0.667461	FALSE	0.00849818	0.0104173	0.000174154	0.0670085	0.00530341	0.00507037	0.00501802	0.00316242
35195a80f6fb69ef8bd6827d1b045aad	0.000447848	2.51061e-05	0.493877	FALSE	0.00634369	0.00123492	0.00091543	0.0132985	0.01688	0.00825266	3.70338e-05	0.000140481
3525e8f55cd3355cc02bb9df648623e2	0.000314337	0.000470558	0.204966	FALSE	0.000610277	0.00098399	0.00736708	0.00438481	0.00783081	0.00342356	0.000445287	0.00479108
35cbb315e019e0a8768d4b73862df415	0.00504034	0.00469301	0.318208	FALSE	0.0155482	0.0258715	7.90124e-06	0.193187	0.0391757	0.0445485	0.00278338	0.000355831
35ffcc3b809d667286737d79670b8de5	0.00594077	0.00216276	0.0152061	TRUE	0.00653664	4.83798e-05	0.00125787	0.0159779	0.012264	0.00515092	0.00173093	0.00021438
360b8779251bfde96f1165e5202f83d6	0.000998469	0	0.780523	FALSE	0.00106828	0.00233785	0.00166892	0.00591589	0.00947371	0.000349753	0.00287274	0.00340124
366bb3ddd63d135bec172051cf2cfe0a	0.00643827	4.51384e-06	0.27886	FALSE	0.0125873	0.00484634	7.92091e-05	0.0543751	0.0321049	0.000475183	0.00437289	9.98321e-05
369bbf86b13d5924c095aad30bba9af1	0.00242727	1.37556e-05	0.660646	FALSE	0.0217662	0.0145913	0.000702386	0.277288	0.00597948	0.068633	0.00169394	0.000412516
36c3c3e931ebb36c143c46739b848668	0.00174384	8.88616e-07	0.53602	FALSE	0.00715506	0.00164227	0.00045526	0.00724099	0.0366451	0.000303246	0.000206945	0.00131688
36ce67b3fecce277df99829617975495	0.00272329	0	0.176288	FALSE	0.0042628	0.00642804	0.00108739	0.00725998	0.018531	0.00204782	7.5957e-05	0.000198361
36d9ad396b85196c9b4cf68b81789585	6.9576e-05	0.000804391	0.206438	FALSE	0.0115755	0.0108814	0.00351728	0.0505325	0.0229303	0.00128185	0.007409	0.00222079
3723ea6e099f53017ca85c153c80969f	0.00332051	0	0.0636991	FALSE	0.0102065	0.0198715	0.0145551	0.0187625	0.0131276	0.00275699	0.000598146	0.000809325
394eda29c886632f514dd94b58381186	0.00623595	0.000543546	0.137963	FALSE	0.00834904	0.00197506	0.0102241	0.0107411	0.0154086	3.17644e-05	0.00483445	0.00632192
396ffa76286336a3eeb1ea420e60f86b	0.000310633	0.000222689	0.799599	FALSE	0.0166015	0.0141903	3.14082e-06	0.0216159	0.018269	0.000803154	0.000723433	0.0176822
3971f12074ab43063f75c7cf8030f49d	0.000421841	6.46737e-05	0.981003	FALSE	0.00829014	0.00517835	0.00603292	0.0011152	0.0213957	5.46112e-07	0.00734067	0.000161724
39c746e6698d4935484f50bf45508965	0.00159436	1.45726e-05	0.292419	FALSE	0.0135009	0.0102414	0.00669293	0.01035	0.00698686	0.00329324	0.0033826	7.58041e-05
39f94c50ed5ba9ec7085c9c0e312c16a	0.000605515	2.91169e-05	0.898077	FALSE	0.00196516	0.000206867	0.0012272	0.00915526	0.0110067	0.00676175	0.00235824	0.0215473
3aad083a4c822d27071d1ff6163cbfb2	0.0015464	8.77902e-07	0.366516	FALSE	0.0238667	0.0140679	0.00116429	0.000887222	0.00786387	0.00127217	0.0027524	0.00553688
3b010dbd9eae72a79f11af5d24eb3ca3	0.000663565	0.00021329	0.983727	FALSE	0.00966188	0.00108311	0.000633891	0.0407995	0.00652832	0.0281148	0.000148606	5.54454e-05
3d675bc2e3ca7ae2dbd80044122f82b0	0.000327409	3.66912e-05	0.242225	FALSE	0.00474758	0.0077781	0.0131347	0.00967468	0.0122572	0.000566669	0.0118608	0.0144456
3dd7acf39ab927348aafcd8acb08dd9a	0.0057149	4.49374e-06	0.340374	FALSE	0.00133777	0.0240301	1.62393e-05	0.000559982	0.020753	0.000127671	0.000400046	0.000769538
3f49f2e33639f81618c76b5807f6498c	7.76738e-05	0.000887027	0.541884	FALSE	0.00739744	0.00728191	1.2112e-05	0.00699653	0.0323715	0.000456662	0.00377092	0.0106285
3f6dce06719bb11b6b9bbb8f2c8a5644	0.000147739	5.4979e-05	0.0791749	FALSE	0.00133957	0.00107855	1.01121e-06	0.0305893	0.0257673	0.00096311	0.0138309	0.00770864
3f9afe17105dd0c33bf41ce08824f362	5.80055e-06	7.24173e-06	0.533309	FALSE	0.0188935	0.0135605	0.00110828	0.0309039	0.0121698	0.00440852	0.00164597	0.000120218
3fa3bc57e77ce8e3c12a8d89543c8179	0.00368914	0	0.0849914	FALSE	0.00686175	0.000587406	0.000809899	0.0132802	0.0108827	0.00945209	0.001178	0.00455303
40874d61006874f7c87d904707d320d9	0.00128061	0.000454065	0.867131	FALSE	0.00590123	0.00168639	0.000345025	0.0122567	0.0118407	8.51968e-06	0.0284324	0.000142786
40ac3979c05fe30df6ecfaaa78ae3e9f	0.00107356	0	0.369562	FALSE	0.0112021	0.00801187	0.00243314	0.0168427	0.0183478	0.000113405	4.18168e-05	5.75728e-05
40c224bbde3afb84430a840676a0115a	0.00248953	0	0.628561	FALSE	0.00205365	0.0124663	0.0102421	0.0196016	0.0102973	0.00208102	3.7577e-05	0.000456898
4102c0c9284b080a36ae312a7b497915	1.92394e-05	6.60045e-07	0.8819	FALSE	0.00769251	0.00255977	0.0131132	0.0339638	0.00532039	0.0124336	0.000871816	0.00512288
4109fbbe9cd1407916d6f86e0fc3038d	0.000169554	3.74107e-07	0.364448	FALSE	0.010101	0.00581481	0.000368667	0.0615086	0.00304425	0.00526352	0.000984558	0.00313703
410e1eaa1468a3d40595898f671ba0b3	0.00478549	0.00155444	0.00181747	TRUE	0.0291335	0.00312179	0.0123481	0.0734126	0.0196247	0.00759152	0.00039641	0.00395606
412b0b2c43975195a230e493a7a2b763	0.00414576	0	0.372059	FALSE	0.00978931	0.00489349	1.25988e-05	0.00652212	0.0056482	0.00016694	0.000167485	0.00569057
420f96256387d77de17ec28d160bb147	0.000184045	0	0.576178	FALSE	0.012652	0.000651585	0.000632425	0.0576471	0.0256548	0.0137613	0.0044473	0.000811094
421cbd1d71d34704c6d53377261e213c	0.00265767	0.000817337	0.963729	FALSE	0.011639	0.00308097	0.00148562	0.0437468	0.0066627	0.00555279	0.000547925	0.00103862
422443b7e46f6631c5a7cc89316be0d0	3.61571e-05	0	0.941759	FALSE	0.0115616	4.8091e-05	0.00435045	0.00839506	0.00911283	0.00729013	0.000662253	0.00186628
43119e5f1eb41e9ee1776d7a6504126f	0.00817866	0	0.100243	FALSE	0.00287471	0.00403678	0.00461632	0.0102851	0.00410342	0.000655912	0.000336703	5.08263e-05
43202fe954709a694e31c3a1be7e889b	0.000158707	0.000110664	0.800951	FALSE	0.00937957	0.01216	0.00753121	0.00492572	0.0183992	0.00311803	0.0100034	0.000114047
43a39fa4815bda79d6470002c8172dcb	0.00023843	1.05804e-07	0.538077	FALSE	0.00145385	0.00478467	0.000168427	0.0152105	0.00825927	1.79684e-05	0.00439159	0.00142473
44396f15b10f6577d61a11c6047c939f	0.00803564	0.00442469	0.0215525	TRUE	0.0172362	0.0014354	0.00956114	0.00194507	0.0149494	0.000165681	0.000512429	0.00185277
452e8489334d0ba0cf7eeccea28f1364	0.000453945	0.000153825	0.865574	FALSE	0.0062126	0.0110594	0.00126745	0.0094938	0.0156913	0.00109091	0.00263832	0.000755574
455219eeb206cd432bf64f51159e0b4c	0.0025792	5.33259e-07	0.769277	FALSE	0.018845	0.00298952	0.000591831	0.0116911	0.042271	0.00278144	0.000587915	0.000195179
45aea834beb1b1b53d8db337520b771e	0.00060421	3.56364e-05	0.938534	FALSE	0.00552369	0.00770762	0.00901618	0.00251376	0.0155028	0.00105429	0.000924322	0.00563784
45c80843dac191f771b11018ff90d94c	0.0030418	0.000369533	0.591339	FALSE	0.00325853	0.00508547	1.74649e-06	0.026142	0.0335145	0.00293937	4.27996e-08	0.000123418
45ddc69a3fbf19ff4953211c157cb9ac	0.00509864	4.31991e-06	0.136708	FALSE	0.00404237	0.00244028	0.00685368	0.000716254	0.0145244	0.000708274	0.0011954	0.00175885
4764c9892e1e8a1720557f820454acd5	0.000911183	0	0.734729	FALSE	0.00810509	0.00105267	1.2712e-05	0.00260819	0.012118	0.00277099	0.00727613	0.0123001
47c305878bfc73bfeda34b2ae1a82ee1	0.00383025	0	0.950445	FALSE	0.00670827	0.00555292	8.80149e-06	0.0137304	0.0175871	0.000664287	0.00197642	0.00407133
47f770032218f91b352999ff1f663807	0.000358872	6.6875e-07	0.621821	FALSE	0.0109498	0.0135676	0.00011987	0.00901118	0.011727	0.00573377	9.64225e-06	0.000942409
4912cd4c1f9a773f88a73c258c25c825	0.00278855	3.04362e-05	0.884264	FALSE	0.00126563	0.00249339	0.0120987	0.0193617	0.00815455	0.0027497	0.00183017	0.00304183
4924bfca291797ea1fca3e384f4143f9	0.00460328	0	0.90549	FALSE	0.00239935	0.0132633	0.00136087	0.0845186	0.0400247	0.0168457	0.00631936	0.00165325
496d7f479392def9414da33c9137e40a	3.90745e-07	0.000154985	0.219068	FALSE	0.00252148	0.0050616	0.0037035	0.0430388	0.00542828	0.0042196	1.71819e-06	0.0017591
4a1c5fb315646700069f4c358a196b9f	0.00206072	3.21134e-05	0.850617	FALSE	0.00263987	0.00796426	0.00113145	0.0616084	0.0124542	0.0108085	0.000227875	0.00572224
4ada3d8098e9706fcebb85f1e427fea6	0.000421554	0	0.606631	FALSE	0.010379	0.0103344	0.00317522	0.0283221	0.0186201	0.00263536	0.000783653	0.000102223
4bd01f90398375480101204bbcdd2ceb	0.000724798	0.000317478	0.466694	FALSE	0.0247711	0.0179369	0.00323957	0.0726172	0.0295748	0.00609295	0.000485781	0.0297173
4bdbaae586dedec92168f93266de0979	0.000954323	0	0.743708	FALSE	0.00364477	0.00181171	0.000273638	0.0209693	0.00540651	4.98345e-06	0.000713369	0.00270385
4cdc5b820b31c7b2c0720f917d9cd3f7	0.000661935	1.02858e-05	0.313373	FALSE	0.0302398	0.0119239	0.00306535	0.0214425	0.00956218	0.00832575	0.00406234	0.0221239
4d334598e144b1d31c0b92a301b5cc68	0.000100102	0.000102594	0.189605	FALSE	0.00180084	0.00519653	0.000853377	0.00897124	0.0196196	0.000697495	0.00679698	0.00123145
4d72007c70f4abc0bf9e8fe8b826d07d	0.000244532	0	0.935373	FALSE	0.0026772	0.0086594	0.00194205	0.0598045	0.22854	0.0369655	0.000574341	0.0137073
4e0a8ac6434b87de6ed53d016fd7c87c	0.00157639	1.20434e-06	0.276277	FALSE	0.00742262	0.00594822	0.006829	0.00537567	0.00988485	0.000429777	0.00453692	0.00262234
4e2e6735331ad01a30c94d2f4c285dc2	2.313e-05	0.000829111	0.830465	FALSE	0.000920123	0.00425238	0.00292795	0.00559434	0.00966279	0.0010885	0.0154637	1.98133e-05
4f480409cf34da6fb985eaa1cf33a65b	0.000652707	4.87224e-06	0.199502	FALSE	0.0223993	0.0146861	1.77891e-05	0.0868698	0.0108659	0.00845581	0.00920297	0.00085824
4fa92a2a53671efe07609c498ade0093	0.00058753	0	0.194371	FALSE	0.0271101	0.00189895	0.00569007	0.0184255	0.00866032	0.00203272	0.00129962	3.10304e-06
504efe2f63f610a0f92e8cd040e2f916	0.00184516	2.47857e-05	0.753539	FALSE	0.00121734	0.00401617	0.000912724	0.00546582	0.0111324	0.00310875	0.00366495	6.74251e-05
5050bcdda95dede0595dc33c6d1ba0fc	0.000334819	0	0.554666	FALSE	0.012931	0.00385948	5.4829e-05	0.02059	0.00508464	0.000155307	0.00336818	0.00167469
506efac48dc5d5be2c0122c381639a3f	0.00109217	0.00123321	0.372177	FALSE	0.0147284	0.00608023	9.31412e-05	0.00343539	0.0194771	5.23195e-05	0.000748052	0.00189596
5149bdbf03de13bb38557d48d5141b87	4.72928e-06	3.88771e-05	0.943882	FALSE	0.0102025	0.00641204	0.00269119	0.0186215	0.00629046	2.14611e-05	0.00522254	0.00745131
518152583cf49fa56a2faead4d28e1e5	0.00741894	0	0.255232	FALSE	0.00885724	0.00200255	0.014945	0.0055259	0.0366834	0.00200008	0.00309667	0.0087479
51d4f17b8dda9f7d972bf3dd0ecc4e59	0.00615627	0.000451184	0.0224682	TRUE	0.0278338	0.00408497	1.56839e-07	0.00321682	0.0287126	0.000208553	0.00384236	0.0176566
51ea85f428a5daaaf348c94671af386e	0.000249668	9.47321e-07	0.698552	FALSE	0.00438084	0.0031284	1.40238e-07	0.00456153	0.00339661	0.00102856	0.00191436	0.00213002
5225de25bf8902d5a02c4af6e90cb5e8	0.000174736	7.42513e-06	0.35313	FALSE	0.018212	0.00699251	0.00270807	0.0253914	0.0382588	0.0012783	0.00168474	0.000560919
52573485a4521e007e4c5217fc5d7c68	0.000792337	4.0853e-05	0.933934	FALSE	0.0037696	0.0119149	0.00120847	0.0120646	0.0141667	0.00791299	0.00705936	0.000907029
52ca86ec48d4b050235dcfdea9cd5d39	0.00330188	2.21272e-06	0.925365	FALSE	0.011906	0.00499162	1.58651e-05	0.10748	0.0336952	0.0195516	0.00159926	0.000722262
5322567d7de1d94e6cf65390deb29b1c	0.00110908	0	0.506164	FALSE	0.00844062	0.00395042	0.000133798	0.00949581	0.00761577	0.00720696	0.000920563	0.000789862
533b6c05a74b2c25a94f884d6fe42f9d	0.000353653	0	0.614514	FALSE	0.00307519	0.00792275	0.02138	0.0036105	0.0127141	0.000611832	0.0213126	0.00427447
5443a3f15cad4117ecbc72bfd4de8f25	0.000244785	2.89305e-06	0.839914	FALSE	0.00801014	0.00379284	0.00312854	0.00257996	0.0176769	1.19596e-06	0.000219796	0.010585
547ed9d63f007845c48db64ef3e5aab6	0.000706817	2.13839e-07	0.5114	FALSE	0.0205003	0.0112709	0.00487223	0.065525	0.0275216	0.0226156	0.000496886	0.000362879
54886b8e1a829f2bf0f874ea7a002750	2.95346e-05	1.40647e-06	0.26504	FALSE	0.0121677	0.0147626	0.000151472	0.0102107	0.0154052	0.0042965	0.00167807	0.00158655
54a2bfb0a96adc52c4ccca239ad01466	0.00113935	0.000122479	0.80844	FALSE	0.00434736	0.0176439	0.00332435	0.00770385	0.0162686	0.000237111	0.00041921	0.000800936
54ec3041ed02d098b3c5e4395466c441	0.00167812	0	0.0203777	TRUE	0.00537445	0.00329219	1.31628e-05	0.0524575	0.00853539	0.00443244	0.00334973	0.00162967
55beed6d1a19ce34788b66488ffe3917	2.5383e-07	0.000298795	0.124933	FALSE	0.0129776	0.00218732	0.00209356	0.040015	0.0190271	0.00889406	0.00168094	0.000565259
56bde454092279f47b556883d5909620	0.00229373	1.62838e-05	0.91574	FALSE	0.00279619	0.00569341	8.09323e-05	0.0369403	0.0577654	0.00701674	0.0181001	0.000498529
56be4da3a014f35ce47922774c9156c9	0.00433164	0	0.950937	FALSE	0.00428754	0.00564949	0.000618976	0.0196673	0.00621549	2.50086e-05	0.00549007	0.000461329
58bd181f757283f5a4ceebdf90ff6243	0.0010052	4.49889e-05	0.42182	FALSE	0.00662752	0.00321841	0.00740393	0.00381784	0.0120218	0.0018417	0.0136321	0.00100473
596db8ce20ae5cbfdc338a62f1bed1d9	9.81414e-05	0.000474501	0.956806	FALSE	0.00959756	0.00163789	0.00118888	0.0105203	0.0274753	0.00449001	0.00595257	0.00370436
59777186ad2e0947e97615b5d6225136	4.59283e-07	0.00762888	0.259475	FALSE	0.0109041	0.00161531	0.00417507	0.0331421	0.0179871	0.00249249	0.000648191	0.000961936
59fde92361d7af5a12b89009cc1665c3	0.00250565	3.52298e-05	0.82139	FALSE	0.00913408	0.00014543	0.00132908	0.0900148	0.0115746	0.0276116	2.72628e-07	1.1342e-05
5a6c87d6a4eb5e114959f6192f29b641	0.00223786	0.00177931	0.32952	FALSE	0.00537038	6.92036e-05	0.0134695	0.00619446	0.0313846	0.00177551	0.000950815	0.00258357
5a995ef0ef454381562fe4d6909fa8d4	0.00382732	6.84701e-05	0.440092	FALSE	0.000188744	0.000336481	0.00183975	0.0228341	0.0101516	0.00859328	5.23319e-05	0.00142082
5c4563e3dd7e12dcdf279783af929eaa	4.17471e-06	0.00206687	0.440479	FALSE	0.00123788	0.00501546	0.00114768	0.0191591	0.0193615	9.59345e-05	0.0145629	0.0029722
5c4fd1d0cbe7b43a93c2ed9286af0847	0.00393325	9.40323e-06	0.826134	FALSE	0.0090898	0.00980759	0.00273006	0.0485582	0.0180925	0.0136757	0.00958036	0.000142583
5c68ef2fd4b94cf4e302d4c8e2ef1fe1	0.00515475	1.21377e-06	0.345873	FALSE	0.016572	0.00614231	0.0118368	0.00515766	0.00883947	0.00934635	0.0139049	1.69508e-06
5ca4ec70e0319aa4e6e75595df17d8dc	0.00217071	1.28392e-05	0.954691	FALSE	0.0161128	0.00298492	0.002758	0.049325	0.00726361	0.00799329	4.39718e-05	0.00300666
5d08d1eb4b8a0672652dd0fc0af2dcf0	0.000301997	0.000370462	0.0978476	FALSE	0.0102355	0.00997618	0.00395227	0.0200021	0.0454407	0.000380497	0.00214578	0.00925194
5df1c5c06a1966d13b17f1f5df672777	0.000788867	3.86925e-05	0.942702	FALSE	0.00991695	0.00349916	0.00037201	0.0415227	0.0102369	0.00718044	0.00155672	0.000830883
5e50a007ea9a7f83275157c158916fcc	0.00592425	0.000122052	0.199056	FALSE	0.0191231	0.0100048	0.00332748	0.0181844	0.0276299	0.000110335	0.00360657	0.0230052
5e581b06024ab980e25ee550e0b97247	0.000383011	0	0.842281	FALSE	0.00632786	0.00494962	0.00164914	0.00185558	0.00297797	0.000919546	1.47863e-07	0.00124278
5edd946e0a26ae1c85ed8c498c328387	0.00106789	0.000149921	0.196236	FALSE	0.0209114	0.00699968	0.00128136	0.0273566	0.0161839	0.0117113	3.78171e-05	6.70681e-05
5eeda5ba5e347d3ee4cc5d928bc3a708	0.0101658	4.75268e-06	0.0645337	FALSE	0.00376028	0.0109673	0.0087452	0.0296899	0.00976803	0.0162081	0.00833902	0.015754
5f25904e073fe5c114cadfde74349518	0.0110377	1.47003e-05	0.342667	FALSE	0.0121626	0.00792733	0.000612669	0.128683	0.0606825	0.0339371	0.00178977	0.000459069
5f8d35126b0a7321413d21487ec72b73	0.00132854	3.98501e-05	0.351966	FALSE	0.00816421	0.00776867	0.00193381	0.00728461	0.0339099	0.00608234	0.00390318	0.00521278
5fbc483f79cd97d3a7253931f37c33e8	0.00658274	0.000242974	0.0764544	FALSE	0.00703651	0.00639653	0.00534273	0.0112043	0.020548	0.0129806	0.00566539	3.30035e-05
601101d33cdf43a40bd674a50711af52	0.00449417	0.00113438	0.477732	FALSE	0.0172222	0.00103798	0.000670569	0.00603956	0.0162106	1.96855e-05	0.000348394	0.000162682
605cc047d6200f294e043f8ce6cb5af7	0.000992357	0.000109947	0.359264	FALSE	0.00747121	0.00143568	0.00117332	0.0161988	0.0328627	0.00991655	0.00465883	0.00106254
60614520ce7378162013d9e6054a37ef	0.000824459	0	0.251326	FALSE	0.00997615	0.0014839	8.10028e-05	0.00218137	0.0140667	0.00111887	0.00428348	7.09102e-05
609d1ae0045de753ac19f31803e3e19d	0.000693573	0.000247512	0.727058	FALSE	0.00968938	0.00708378	0.000475648	0.0335089	0.0128203	0.00526232	7.86492e-05	0.00607359
60de6b121a302a56d080d6e4e597233e	2.2753e-08	2.55156e-06	0.753986	FALSE	0.0205973	0.00118627	3.58462e-05	0.00442276	0.00817603	0.000355912	0.00640558	0.0230559
61535a40adb8221483821e3984d0b1ac	0.000721597	0.0028559	0.382012	FALSE	0.00630657	0.00816259	0.000565347	0.00112979	0.0186972	0.00114305	4.38358e-05	0.00137515
629f41c0de31ba20f5d2b3f4c69e09c1	0.00925885	0.000106284	0.451192	FALSE	0.00903426	0.0127665	0.010411	0.15795	0.052244	0.054429	0.000883078	1.79175e-06
6348584315770e0d041c8543e15394f1	0.000103582	6.30702e-06	0.307782	FALSE	0.0139783	0.00648192	0.00164372	0.0239988	0.00971579	0.000789883	0.00155014	0.00860874
6420671c26eef32065e0275c8cd6701e	0.00639901	0.00170916	0.110664	FALSE	0.00557386	0.00209413	0.00309936	0.00393058	0.00665255	0.00123653	0.0687164	0.000717412
64cdad777808dde2fad9b1be7bc91b85	0.00919229	0	0.0857857	FALSE	0.0113246	0.00831611	0.0112754	0.0361445	0.00133761	0.026214	0.00810173	0.00142872
656fc22d077cc5d6ef83285bcd081cbe	0.000881548	0	0.645021	FALSE	0.0159216	0.00453902	5.46819e-05	0.0204285	0.0095637	0.000569166	0.000304709	0.000572756
65990c74559e4adfaa672a884ad7d464	0.000291558	0.0010096	0.185289	FALSE	0.00768419	0.00319739	0.0132321	0.0123779	0.0109107	0.00358275	0.0270915	0.0142324
65d43491988bfe557da4d86a5ba25dae	0.00182119	6.26562e-07	0.378925	FALSE	0.0108909	0.00116946	0.00371443	0.158417	0.0921026	0.0665535	0.000117737	0.000329428
66063c3a2e5cc0fd8b0b301cdbb7c0ce	0.000132484	0.000135501	0.267633	FALSE	0.0176846	0.00112718	0.00681124	0.0303887	0.00874481	0.00103584	6.78845e-06	0.00413361
6616dc3bd6aeb3e26b9b2218290ea574	0.00127475	0.00155631	0.802045	FALSE	0.000988566	0.00840367	0.0146488	0.0132564	0.0162888	1.27414e-06	0.00363388	0.014376
662a40a2523f7669fa865700fc74a1cf	0.0146842	0.000266323	0.132395	FALSE	0.00332632	0.0110896	0.00614724	0.0149205	0.022583	0.000740264	0.00268084	0.00126912
664667183a91ac47de4771fa5456a698	0.000115705	3.72021e-05	0.221045	FALSE	0.00419662	0.000406028	1.38487e-06	0.0169795	0.0089247	0.00213205	0.000563617	0.00188272
66a9101067d5d8c3ba7bb71b3043276d	0.00315701	0	0.0804263	FALSE	0.0194765	0.00115812	0.000367399	0.00561367	0.00533953	0.00243753	0.000851236	0.000314609
675c847bccbc53942ebb7b8cbb4efc4d	0.00106103	0.000395296	0.0675493	FALSE	0.000942931	0.0040668	0.00982711	0.0643703	0.0065778	0.0267099	0.000417207	0.000338534
67e8859e108281ee7971084bfa759522	0.00123188	1.35204e-05	0.27691	FALSE	0.00248065	0.0187696	0.000539505	0.00715152	0.00647754	0.000460445	0.00170255	0.000776185
6851a4ee264b56be2fff4686ce269907	1.02079e-06	0.00844149	0.922176	FALSE	0.005728	0.00712775	0.00141308	0.0278988	0.0055376	0.0246282	0.00597822	0.00362429
68d79c3035521e82b504b081a197d2ed	0.00417125	0.000743396	0.991148	FALSE	0.00887062	0.000188768	0.00260873	0.0626737	0.00967648	0.00100645	2.02793e-05	0.00140127
68e7e3599b8727dad8fb579a21279b55	0.00428823	0	0.295608	FALSE	0.00360385	0.00390336	0.00535138	0.0100874	0.00381595	0.00144569	0.0019143	0.000126951
69310a7cff9f6b902cdfd08243784ace	0.00768644	0.000146167	0.437331	FALSE	0.00879199	9.41167e-06	0.00240179	0.0219445	0.00855117	0.00506033	0.000988319	0.000330552
69a11f927915e2a3ba1f7b9c84486527	0.00642485	0.000423583	0.934941	FALSE	0.00836824	0.000137067	0.000165517	0.029368	0.0181121	0.000234881	0.000263558	0.00329973
69b90707f6f3da7941026fbe6a1597ce	0.00106261	0.000450648	0.118516	FALSE	0.00884041	0.00358253	0.00110742	0.0110066	0.0131285	9.34952e-06	0.00187482	0.00108659
6acfe69f470ceebec0cce442b1190fa9	0.000872248	2.223e-05	0.187748	FALSE	0.00642382	0.00657166	0.00458562	0.00918312	0.00762329	0.00784819	0.00306115	0.00850908
6afbda63b0750231cd586b402d745cd8	0.00029439	3.88343e-05	0.900578	FALSE	0.00974565	0.00250862	0.00218872	0.103671	0.0200732	0.0354679	2.56718e-06	0.000114643
6b5c5532185593c41966b2173ea9df1c	0.000101397	6.61494e-06	0.520449	FALSE	0.0251956	0.00520509	0.00193508	0.0579003	0.0079875	0.0204438	0.00417281	0.00890206
6b861b073aefd57927ceac668da9cc4c	0.000323808	6.66964e-07	0.748724	FALSE	0.00246085	0.00150673	0.0015864	0.0114131	0.0104276	0.00241317	0.00270716	0.001999
6ba43acb03ae795b3e7e31f2be946006	0.00593275	0	0.126833	FALSE	0.0089263	0.00377459	8.43453e-05	0.193585	0.0510723	0.101869	0.000574341	0.0137073
6ba98911efd5b1fa1cbba9f869562cce	0.000253882	1.62723e-07	0.257106	FALSE	0.017231	0.000373247	0.00189644	0.0241392	0.0133225	0.0115841	0.000680431	0.000529108
6bbff26a22040581ff0e24f9b5b40830	8.88693e-05	4.23193e-05	0.485012	FALSE	0.0197783	0.0100626	0.0317129	0.00581981	0.0141137	0.000756601	0.011188	0.00572224
6c324279c1fc2965e594486ac26b0548	0.000434155	0.000174909	0.191632	FALSE	0.0133375	0.0190353	0.00446732	0.0647102	0.0220778	0.00388145	9.74099e-05	0.000780588
6c4dcaea3271e5e69ab4ae82e8284911	0.000343641	2.15714e-06	0.347355	FALSE	0.00453792	0.00624153	0.00125422	0.0286345	0.00615571	0.01622	7.88261e-06	0.00932714
6d7f932303cb8ce3b13ec6d15b25682e	0.00142276	0	0.856003	FALSE	0.0154552	0.0121527	0.0106874	0.0140052	0.00968287	0.000752979	0.0376492	0.00291345
6db169339ee5897780e713c44784d74a	0.000194827	0.000130075	0.605578	FALSE	0.016804	0.00201556	0.00114319	0.0220519	0.0204034	0.00343116	0.00928813	0.00347714
6e57b32b545e72b802822e1554c70868	0.00406638	3.19455e-06	0.0888081	FALSE	0.0258991	0.0147239	0.000128254	0.00829391	0.00260766	0.00221994	0.00022307	8.59267e-06
6e7dcdec78c483cd8d6666e4eedccd4f	3.79617e-05	1.45647e-05	0.862932	FALSE	0.00895229	0.00324167	0.000284455	0.0319058	0.0186249	0.00931815	0.000578648	0.00138
6e9ac49ab03e8cf905432ad62df55c30	0.0132603	0	0.0486619	TRUE	0.00839869	0.00142373	0.0109748	0.0323375	0.0153334	0.00206392	0.000762398	0.00182886
6eaef2dd2e8097421a196c104a2b76c8	0.00411143	4.2694e-05	0.539261	FALSE	0.000243468	0.0328355	0.000758109	0.00709364	0.0291778	0.00160597	0.00536905	1.26e-06
6ec1023583647a401269990c4e8ad716	0.00148827	0.00022416	0.787321	FALSE	0.0104652	0.0174369	0.000522259	0.0594822	0.0465181	0.00250257	0.00811077	0.0151751
6f980c6f3f2ffefd2013c721461cc1c6	0.0010636	1.74988e-05	0.183699	FALSE	0.0100455	0.000785273	8.11499e-05	0.0127678	0.00531696	0.00176499	0.00111081	0.000407575
6fe15c78022c1b27688de5f58f793db8	3.65786e-05	2.32197e-05	0.114582	FALSE	0.00754881	0.000857017	0.0020499	0.0952705	0.0112914	0.0316226	0.00888073	0.000697265
7056e30597f229b4acf906de9a4c432d	4.06027e-05	3.72536e-06	0.70115	FALSE	0.00816227	0.00268565	0.00834431	0.00223296	0.00486369	4.4835e-05	0.000270953	0.00561445
70745fa69950bfb64db28e3afff2b1e5	0.00485948	0.000140579	0.248534	FALSE	0.00320454	0.00120287	0.0183831	0.0219716	0.0216712	0.00383567	0.00536076	2.33779e-06
708b000c48dbefb1454b79108d2a1f70	1.74598e-05	5.48897e-05	0.73832	FALSE	0.00476486	0.0122576	0.000759945	0.000517253	0.00433377	7.44672e-05	0.00129313	0.000485463
72692f8860dd25e796abdda278878b79	0.00127929	2.31832e-05	0.0789242	FALSE	0.0242624	0.0043687	0.00119989	0.0078207	0.0149685	0.000129918	0.00226853	0.00934672
72e530a4206f2e4804d502f4dfca8387	0.000198537	5.70953e-05	0.857701	FALSE	0.00829653	0.0105098	0.00232956	0.36254	0.0662236	0.00608252	0.0030825	0.000198645
72ec78ecd4c30c1ddc64900630f35387	0.00119364	0.000137025	0.882269	FALSE	0.00914316	0.0122566	0.000196717	0.0384642	0.00942642	0.00674731	0.00655093	1.77466e-07
7427cc5ba277f690df113d56e5c6b538	0.00955471	3.06668e-06	0.0268468	TRUE	0.00414234	0.00187049	0.00110238	0.000689495	0.0113308	0.000148657	0.000500195	0.00347805
742e1f191223f58590661de80b9d6e3b	0.00810339	0.00338228	0.531971	FALSE	0.00690791	0.00103452	0.0010662	0.0715923	0.0411174	0.00773655	9.40999e-05	0.00470436
74792adac452eb3544cdc17064d6bbee	0.00612248	0	0.0370765	TRUE	0.019451	0.00222127	0.000235031	0.0196383	0.00443336	0.00068506	0.00059177	0.0037934
74aaeb93ba19830fa0e2cc55966371bd	0.00402593	4.19929e-06	0.222076	FALSE	0.0146144	0.00700532	0.000615435	0.0103685	0.0136968	0.00894502	0.000822345	0.000632867
74d519816d4cfb9cf4ec9605f76301d6	0.00566938	0.000104702	0.0190662	TRUE	0.000614049	0.0102279	0.000968422	0.00426507	0.0136318	2.53793e-05	0.000241929	0.0011682
756e9c33696716a5484135c832f18f12	0.00588733	0	0.0803327	FALSE	0.0089636	0.00200196	0.00193409	0.00172579	0.00728703	0.000614646	0.00792181	1.10701e-06
7652ccdd5e6b26735193e6ff07ffb7a4	0.00227779	4.94231e-06	0.663972	FALSE	0.0052048	0.00738139	0.00331447	0.00693169	0.0149915	0.00112959	0.00591425	1.03002e-06
769723e5a9c6312f2ee3ab2781ac8ad6	0.000865114	6.91295e-06	0.433301	FALSE	0.00422865	0.000819839	0.00817698	0.0155357	0.00899781	7.93339e-07	0.000787527	0.000405178
76a2a89fb35336e7b117fc44ff915092	0.00568829	0	0.368798	FALSE	0.00612169	0.000180891	0.00325491	0.0366902	0.0373208	0.00948819	0.00600353	0.0145992
76b39e86c95e0c7dd8b9c57b974f6532	0.000475394	0.0023268	0.112631	FALSE	0.00115344	0.00100611	0.000310805	0.0286958	0.0240201	0.00401388	0.00466553	0.00327364
76ec16cef4c7230bd9bcad23c56fba9f	0.000332348	0	0.345973	FALSE	0.00846918	0.00298615	0.00207857	0.117269	0.0058654	0.0394547	0.000850759	0.0116785
7717c98118439762317647199c6005f7	0.00137925	0	0.750492	FALSE	0.00348376	0.000555796	0.00117793	0.0194831	0.00766754	0.000788439	0.000158679	0.000781152
77607f11477a41f99a4ef032270b77b4	0.00254073	0	0.460611	FALSE	0.0122445	0.00893425	0.00268473	0.0270563	0.0089239	0.0070608	0.00292513	0.00113762
77c2dc197e6b3dbebc4ee240c6a1c559	0.00358847	0.000439895	0.432433	FALSE	0.00229573	0.0237446	0.00806486	0.0150661	0.00827016	0.00658523	0.0116922	0.0124096
7814c2b485cc601b885f117c70bbdf5d	0.000452266	2.52539e-06	0.920936	FALSE	0.00390751	0.00248814	0.00321434	0.0160546	0.0150788	0.00698443	1.41417e-05	5.5856e-07
782a79a0725adc6ac22fc1fd15933a12	0.00744177	6.53132e-05	0.501793	FALSE	0.00557558	0.00348429	0.00340946	0.0170484	0.00806858	0.0029072	0.00220684	0.000437911
78500a9f64f33ec04e40892a3f534176	0.00717777	0	0.503709	FALSE	0.00515274	0.0010209	0.00322349	0.0679592	0.0308275	0.0250151	0.00146793	0.0167941
787ab1672520289680427986b59e3417	6.46354e-05	8.34821e-08	0.683705	FALSE	0.0141144	0.0106432	0.00304629	0.000704229	0.00709254	0.000372531	0.00377946	0.0212455
79ba9fd704fc7264b695cc0504c337a9	4.95445e-05	1.43605e-05	0.537753	FALSE	0.00776711	0.00632265	0.000178068	0.023236	0.0254951	0.00598668	2.68174e-05	3.70011e-05
7a3090aa682623800304aca0da51c22c	0.00163585	8.78696e-05	0.307142	FALSE	0.0257936	0.00963128	0.0143139	0.0441945	0.00976557	0.0326919	0.00368099	0.00148211
7a6a394fe7285b50ee54b56f316a3944	0.00399342	0	0.933651	FALSE	0.00802336	0.0080429	1.05523e-05	0.00919263	0.00911363	0.00148252	0.00273266	0.0019349
7a6dba47692f821cabeaf266b6b36593	0.000913544	0	0.889013	FALSE	0.00428684	0.000643173	0.000163823	0.00334967	0.104664	0.00443529	0.00173997	0.00415255
7ad394d61d61a814631950655009d828	0.00125744	0	0.525206	FALSE	0.00162179	0.000708084	0.0023176	0.00745534	0.00749251	3.0183e-05	0.00252487	0.00276717
7af6fc12809fdafab918881f836460f8	0.00147013	4.37722e-05	0.38293	FALSE	0.0155082	0.007719	0.00828878	0.00204654	0.0150316	0.000182598	0.00762173	0.00336887
7b25fe2a8e4d57a05ef403d1d0e831e2	0.000846892	1.28056e-05	0.422542	FALSE	0.0169392	0.0346873	0.00624659	0.00823033	0.0147773	0.00434046	0.0106634	0.00502551
7b28c20e72c6c95b3e604f0849245770	0.00290613	0.00627766	0.194254	FALSE	0.017122	0.00545647	0.00131351	0.00345115	0.0159319	0.000341988	0.000757729	0.000798207
7c104699e795bbf45f90fceac906e6b4	9.98757e-05	3.67746e-06	0.0556513	FALSE	0.0089438	0.00499854	4.17602e-05	0.0998975	0.00915898	0.00878375	0.00159275	0.00116947
7c3d7711fd15460714ece118b35c0576	0.000733248	6.79863e-06	0.886878	FALSE	0.00722459	0.00762261	0.00335717	0.0123606	0.00437529	0.00761729	0.000775944	0.0165113
7d135dfbf857c62673695ef24332b100	0.00304458	0	0.761507	FALSE	0.00371314	0.00050609	0.00173695	0.0237641	0.0452269	0.000347558	0.00425534	0.000181487
7d2402f1612fe6c2f5c20bfda4a90aa0	0.000523592	2.46474e-05	0.307494	FALSE	0.0229134	0.00119972	0.00312483	0.167635	0.00655027	0.025464	0.00499857	0.00545613
7e7d68f511a7019ad4a8d6b9b8138e34	0.00890871	5.40873e-05	0.186912	FALSE	0.0135421	0.0186747	0.00372238	0.0956926	0.0146839	0.0199533	0.00259934	0.00564194
7ee3e4343242684ba3ce459672348ff7	0.00839978	3.28719e-05	0.160684	FALSE	0.00624347	0.0110059	0.000927067	0.0133549	0.00829985	0.00558934	0.010541	0.00425072
7f68cdb24a46c3c6121ad93e2bfcbe57	0.00169921	0	0.0864127	FALSE	0.0192455	0.00607949	0.000392383	0.0155885	0.00701115	0.00018137	0.000291134	0.00639392
7f9c14ef4eb251a43b71add4c10a821f	0.00415336	6.45754e-05	0.736637	FALSE	0.00570995	0.00197776	0.0015525	0.0168108	0.0198145	0.000664559	2.68775e-05	0.00330854
8001826dafd338cf078dd28c2eae05ed	0.00659053	0	0.674644	FALSE	0.00656431	0.0023634	0.00633064	0.0139953	0.0128552	2.95567e-05	0.00029885	0.0056549
8135beec331a8d558070c38b580e4b8e	3.90472e-05	0.0108252	0.92709	FALSE	0.0149973	0.000870884	4.84495e-05	0.0149339	0.013759	0.00591771	0.00161967	0.000775594
818434292143daca42a3168f3728da82	0.000194753	0.00143145	0.896171	FALSE	0.0206019	0.00769642	0.00127133	0.00988415	0.0150905	0.00226093	0.00445351	0.0151998
81b0af5710b83eca45bef65a75f7794f	2.45099e-05	2.09395e-05	0.903289	FALSE	0.0104266	0.0159068	0.000959671	0.00642542	0.0251562	0.00132675	0.0100308	0.00765487
81d8bf5f800f7da13be5d9afa704b5f2	0.000106615	2.15998e-05	0.499665	FALSE	0.00527867	0.00395394	0.0179105	0.00956584	0.0160271	0.00208793	0.00772764	0.000427927
824b9c5e131ccef5ab3286cfde31640c	0.000371449	0.00183627	0.882138	FALSE	0.010842	0.00975885	0.00278553	0.00736479	0.0200407	0.00116819	0.000176097	0.00522757
836cd5ea357ad392c00a7e48d921be1d	4.51908e-05	0.00439962	0.881852	FALSE	0.00272755	0.000773818	1.96034e-05	0.0265192	0.0110459	0.00486737	0.00189238	0.00528619
84aaf0e8aaafa4138e3a8dd837359272	0.00278987	0	0.304826	FALSE	0.00812351	0.00450398	0.00607841	0.0049608	0.0050548	2.64374e-05	0.0063479	0.00589339
84d5a713b1d46f0e0e0f7ba784e9925d	0.0022164	0	0.673531	FALSE	0.00293858	0.0021917	0.00152507	0.0329911	0.00175198	0.00277882	0.00141188	0.00656799
84f9cf6d08ccc7adb4e945c4fd8be494	0.00126199	0.00252772	0.0871078	FALSE	0.0200973	0.0165435	0.000914585	0.00752949	0.00957725	0.000322915	4.38492e-05	1.12522e-05
8538d07b8c1e8676f9b9c8c242aab14a	0.000216185	0.000144909	0.194552	FALSE	0.024148	0.0122078	0.00555607	0.0363728	0.0141025	0.00275872	0.000271425	6.06277e-05
85c44c83eddc5d3028261a1000b7d0e1	2.23058e-05	3.62971e-05	0.179717	FALSE	0.0107568	0.00592501	0.00197331	0.142232	0.0153526	0.0528969	0.00506607	2.05072e-05
8646bffa210e3f061cc57f1b1cf2f751	0.00129952	0	0.28547	FALSE	0.00812363	0.00170742	0.00063461	0.0120628	0.00513861	0.00347731	0.00208902	0.000402149
868be84b9daccd25a648f872c8d5e9ab	0.00543659	0	0.0288771	TRUE	0.0118777	0.00081558	0.00883364	0.00825242	0.0633797	0.00130976	1.5715e-05	4.83904e-05
86ff0efd7fd88b82809500c90c4a7832	0.00481277	0.000468055	0.74857	FALSE	0.000720311	0.00660301	0.011962	0.0536897	0.0320058	0.00535386	1.26186e-06	0.0101112
871b99772b7ead3ed8a217f566729af6	8.35211e-05	0.000188776	0.826249	FALSE	0.00225468	0.00487021	0.0117888	0.0111404	0.0296495	0.00770796	0.000146248	0.00457248
8795c5a86013864dc11f24b89e8cdd8c	0.000145543	0.00102869	0.666207	FALSE	0.00501706	0.00154201	0.00932809	0.0263497	0.00798016	0.0073469	0.000312832	5.3829e-05
87c18e8ee3789954404f2c1a35079a09	0.000560232	0.00132088	0.374836	FALSE	0.010448	0.0107202	0.00705999	0.00629977	0.0213601	0.00386609	0.0012395	0.00409519
880005af6ed906f0687f0a3f95a078d1	8.10714e-05	2.63824e-07	0.430446	FALSE	0.00254674	0.00037916	0.00094821	0.0534118	0.0176194	0.0173201	0.00105328	0.00373213
889f033ba9c5bb9a721a2c7c84816ca6	0.00149972	2.14509e-07	0.45432	FALSE	0.0103221	0.00240855	0.00165748	0.008772	0.0083066	0.00208374	0.000788425	2.84186e-05
8aaed79d6563ff7925c774e39b662a14	4.36629e-05	0.000377299	0.37321	FALSE	0.000440378	0.00671982	0.00107057	0.00576624	0.0117305	0.00252294	0.000256867	0.00125412
8c8a105de3169d2d55fcb9cfc2f52cf9	0.00031967	1.07366e-07	0.925357	FALSE	0.00323542	0.00420629	0.00632883	0.00118917	0.0039424	0.000449003	0.00678759	0.000965117
8ca0b9917d926bb6241ce6e23673fce4	0.000182882	0.000151525	0.0275823	TRUE	0.0128113	0.000590549	9.33971e-05	0.0374574	0.0335789	0.00212622	6.96266e-06	0.00430296
8ce212aaf7d867e84eab351d75eeecfa	0.000430177	0	0.928574	FALSE	0.0015074	0.00446308	0.000248404	0.0053876	0.00450116	5.7476e-07	0.00371935	0.00370603
8d1761da3df16fe43e34eea0112ba8fd	0.00118688	1.13491e-05	0.669803	FALSE	0.00316598	1.91827e-05	0.017201	0.00399916	0.0123171	0.00055344	0.00244867	7.60262e-05
8d5153b41e59c5ffb5a1fc080eb784cf	0.000420065	0.000240928	0.954632	FALSE	0.0066342	2.1312e-05	0.0110324	0.0356954	0.0105105	0.0248589	0.00317465	0.000741889
8d703908c09c7cb0da2a4398dd74f9f8	8.55072e-05	0.000338602	0.631546	FALSE	0.0089682	0.000764535	0.00633862	0.00777355	0.0117898	0.000763163	0.0115092	0.000789357
8d7e1465fbc2323c5155ea4c76dd520c	0.00824044	5.99436e-06	0.204978	FALSE	0.000254706	0.00807116	0.0167085	0.0285822	0.00613275	0.0118839	0.00637335	0.00230234
8e175abe6a746b8f33bae9cd7c8192bb	0.0153853	0.00339878	0.35964	FALSE	0.0107262	0.0104327	0.00469179	0.0692161	0.0161083	0.0012756	0.00208135	0.000322656
8e2daae0f076acb2d186378cb883210a	0.00148174	0	0.81114	FALSE	0.0138484	0.0082766	0.00719642	0.0138706	0.0129257	0.00321576	0.000164604	0.00409647
8e493df449e84acb4e24f5811ff3599b	2.02068e-05	1.11384e-07	0.319126	FALSE	0.00117444	0.00427881	0.00200217	0.109761	0.0330273	0.0230251	0.00028711	0.00312304
8ee6f70260b29cb40fdff8d4500ae32a	0.000524883	0	0.192546	FALSE	0.00119461	0.00141843	0.00052361	0.00724545	0.0100856	0.000263409	0.00260083	0.000974641
8f4dea09ecd34aac65b4fdf5d1c37ff1	0.00997998	0	0.312582	FALSE	0.00365665	0.00658526	0.00492734	0.0191544	0.0117365	0.00115552	0.00107407	0.00721967
8fb773e61e6ee7f5e0fde91cb4d2df09	8.71203e-06	0	0.919441	FALSE	0.00821918	0.00275888	0.00065178	0.00745939	0.0471743	3.17293e-05	0.0122676	0.00106066
90172aa13aa16cc5776df1ea10660ae1	0.000796355	0	0.873704	FALSE	0.00586479	0.00811906	0.000256277	0.0194251	0.0139981	0.00316713	0.00421791	0.000942695
90af3675c266d09bb7986147ac5885ec	0.000160957	0.000151205	0.500316	FALSE	0.0208199	0.00791609	0.000544916	0.0533377	0.0148105	0.00293703	0.00857516	0.000159669
91587a85e342f8dba27f54e15ac0ea77	0.00684563	4.40472e-05	0.030592	TRUE	0.00513779	0.000617782	0.00574405	0.025592	0.0201152	0.00633087	0.00021226	0.000983812
9192b3275c36e56540678451adfa601f	0.000165515	0.0012991	0.429968	FALSE	0.010051	0.013757	0.00359748	0.0508967	0.0273106	0.00775125	3.76701e-06	0.00133049
91a4a359c89df1285645d1853290d71f	0.00674581	1.89212e-06	0.167392	FALSE	0.0252864	0.00616304	0.000376905	0.00572445	0.00991462	0.000100722	0.000364594	0.00159085
91c6bd1773aaec302882b43aff6babc4	2.1763e-05	1.50335e-05	0.482061	FALSE	0.00293872	0.00419935	0.00110134	0.338686	0.0747165	0.020284	0.00156001	0.000544631
923f521b9cf313f1f95c9367e09bbc1c	0.00932034	0.000189679	0.12033	FALSE	0.0134033	0.0024341	0.0049945	0.00655516	0.017323	0.00328713	0.00227188	0.00024623
923fed1e3a5c67f886eb287b585a924a	0.00783066	4.47576e-05	0.900531	FALSE	0.0119188	0.00903183	0.00388125	0.149282	0.0231496	0.0334608	0.000191739	0.000446988
9282e20164736c7ada9bd98d04654b5e	0.000130793	0	0.317111	FALSE	0.00428421	0.000861755	0.000116644	0.0121144	0.0106845	0.00380474	0.00442414	0.0024945
932965d7ed2166402b521fea7a1029a4	0.000347082	6.82372e-06	0.79049	FALSE	0.00886807	0.000533159	0.0233964	0.00830155	0.0056978	0.000218676	0.00165997	6.40083e-05
93b489e06301f5b6b413aa6876eb1635	0.000302736	0	0.777317	FALSE	0.0124789	0.00366226	0.00920381	0.00650552	0.0258166	0.000897617	0.000686629	0.000450262
945184b6386c192c0066e0a98a154780	0.00410681	2.24327e-05	0.442628	FALSE	0.0138924	0.000609016	0.00112988	0.00683834	0.0290918	0.00703799	0.0139939	0.000836482
9484afed9f64641667938e294c07fe7c	0.000152514	0.000289348	0.414627	FALSE	0.00652716	0.00476548	0.00472092	0.0384375	0.00646375	0.0019364	0.000406603	0.0139148
94928715987dcb9638dd5c0e8f9b20f4	0.0211058	0.000127471	0.0142896	TRUE	0.0289276	0.00963004	0.00157154	0.00448703	0.00772655	0.00033753	0.0034113	0.00282094
9580aa8a52ec18a4e92e701cdb595faa	0.00127063	3.34306e-05	0.939018	FALSE	0.0204033	0.00362673	0.00280446	0.0134726	0.0104037	7.24427e-05	0.00298368	0.000703539
95fdd816723ca482a5caba10bea171c8	0.000142473	2.33814e-06	0.986822	FALSE	0.0103611	0.00658632	0.00011648	0.137388	0.0523709	0.00424508	0.00460422	0.000208165
96040114b5274bdb987f28c63b6b6b87	6.47436e-05	4.47967e-05	0.0628046	FALSE	0.0116721	0.00160605	0.000997869	0.0692256	0.0460058	0.00338008	0.00752726	0.00564766
9639a3291729a3758207b47715d9205f	0.00718849	0.00560832	0.384519	FALSE	0.00530251	0.02614	0.0105352	0.0117796	0.0246624	0.000470995	0.00408692	0.00790133
96cf4779be686036f92ee15e58b72d52	0.00233565	0.000251991	0.976422	FALSE	0.0179739	0.000609003	0.0129927	0.0884231	0.0360368	0.0193789	0.0150785	0.00166409
970061e73ce91ac85fddf205224d8322	9.10178e-06	0	0.339048	FALSE	0.022984	0.00533757	0.000203807	0.0590881	0.013535	0.00715581	0.000399431	1.23866e-07
973ca62579b1246f54829278d51475ea	0.00312116	0.000415935	0.354996	FALSE	0.00920422	0.0160886	0.0192249	0.00609364	0.0343031	0.000926511	0.0226178	0.00902198
97a604f0b7677461325e10432ce78290	0.00253144	2.21417e-05	0.0799938	FALSE	0.0039953	0.0125573	0.000758575	0.00344844	0.0115382	0.000942992	0.000672964	0.00267418
98733e7d335f309921890faeea796c8c	0.00199927	0.000232942	0.140983	FALSE	0.00915617	0.000692832	2.60071e-05	0.00487492	0.0125051	0.000144624	0.00862891	0.0108293
989f2970e8c86c75bf4b205be62fd345	0.000434094	0	0.986512	FALSE	0.000720779	0.000493156	0.000216691	0.0168276	0.00851604	0.00244859	0.00771836	0.00191442
9904009a0e14e24b0a6e25eeeeff3e95	0.000498513	2.92406e-05	0.39803	FALSE	0.00270484	0.00431526	0.00602548	0.0128533	0.0154392	0.00708969	0.00704914	0.00330666
9908fffab7ed4f3bec44cda2f5084d49	0.000866944	7.94018e-05	0.0644867	FALSE	0.0400675	0.000183178	0.00725029	0.0657675	0.0270217	0.0242206	0.0025118	0.00276105
99deb3c5ecb022ec05609ebd1112a557	0.0018066	0.0183791	0.926789	FALSE	0.00394905	0.00108025	0.00372708	0.00999332	0.01719	0.00408981	7.03718e-05	3.87491e-06
9a5aa6a7450c2a783e9c66b855db6b23	6.65675e-07	8.8973e-06	0.321312	FALSE	0.013156	0.000305579	0.000630935	0.00930918	0.00341965	3.00651e-05	0.00506976	0.00200518
9a91e2e1c9d7c179afb558a3fd4664fd	0.00246848	0.000119217	0.837005	FALSE	0.00641805	0.00649309	0.00107186	0.0974713	0.00701447	0.00725544	0.00808285	0.00434216
9acb555d3c5dd77e9035a661e7ad1bb6	0.00423584	0.00177829	0.279168	FALSE	0.00303242	0.00162583	9.52066e-07	0.00700083	0.0205166	0.0018739	0.0336803	0.000671691
9b12ea14bff8a37dc1d39b36b5b904d6	0.00349746	0.000576689	0.097121	FALSE	0.000663845	0.000214468	3.19537e-09	0.0010286	0.024613	0.000495879	0.00510503	0.00120252
9b6acfb0708fe91f75081d6801659932	0.000932598	8.29412e-05	0.243535	FALSE	0.00184891	0.00144331	0.0176941	0.00105972	0.0162774	0.00111933	0.00695235	0.00123029
9bcdff78f108f90ce33eea9907c345d2	0.00102932	4.95876e-05	0.790616	FALSE	0.0112495	0.00110385	0.00892439	0.0171956	0.0219524	0.00191898	0.00232263	0.00635036
9d2b385c3ad2c3abfa96058922b00164	0.00297507	2.675e-06	0.61144	FALSE	0.00618791	0.00654841	0.00128886	0.0205646	0.0118291	0.00471926	0.0128551	6.18655e-05
9d5054752ed33d6a22bd0f96b5618b1c	0.00150509	0.00354708	0.347887	FALSE	0.00277279	0.000323524	0.00998222	0.00481759	0.027715	7.79509e-05	0.000245917	0.00269878
9d583502f595e3a521989b645d50e327	0.000654062	3.83327e-06	0.306187	FALSE	0.00771164	0.00406602	0.0164721	0.00211745	0.00346526	3.93046e-05	0.00228151	0.00211248
9d88acce7b2f13b58bf95d2f17ec8c2f	0.00112375	5.76925e-06	0.633164	FALSE	0.0121474	0.00768737	0.00138871	0.00736308	0.016499	4.08162e-05	0.000385945	0.000334074
9db6065dfa5f306778c1a370f3267d73	0.000155683	0	0.271232	FALSE	0.00402334	1.96609e-05	0.000130379	0.0929965	0.0200389	0.0263014	5.16938e-06	0.000444652
9e0326554068ca2dfdaf5f8ab043fea8	0.00104371	3.43103e-06	0.277034	FALSE	0.00207244	0.00383842	0.00667763	0.0964084	0.0216834	0.0299204	2.24315e-07	8.68353e-05
9e1f282914b07cd79711ce21e7cf4aff	0.000115435	0.000954852	0.566502	FALSE	0.0204347	0.0220315	0.000283415	0.0455607	0.0212966	0.00208923	0.00825844	0.0063861
9e3226efaf559eb14a478f880462cb8a	0.000152247	0.0042833	0.906728	FALSE	0.01717	0.0036817	9.45625e-05	0.00197669	0.0241614	0.000239384	0.000721222	0.000274584
9e9c4270966cf507485654eb33a69880	0.00172167	0	0.109528	FALSE	0.00526371	0.00670543	0.00115387	0.00991682	0.0422017	0.00168838	0.010627	0.00139528
9ea77e95fbfd1a99c9c28db3b03a01a8	0.00529895	7.94155e-06	0.0353918	TRUE	0.00734692	0.00102847	0.0114083	0.00671	0.0169268	0.000329794	0.00328242	0.000105607
9ee9d7f1e7a96963f1ee2668f858fced	1.36688e-05	0	0.095251	FALSE	0.00616082	0.00651114	0.00875463	0.0384942	0.00639564	0.00913048	0.000461594	0.000468121
9f02839251e1419ee447381f263b14ed	2.27742e-05	0	0.491422	FALSE	0.0192374	0.0160223	0.00211109	0.0142831	0.0135393	0.000906828	0.00100396	0.0136
9f1c7313b24bc98241173ae7db699bd0	0.0011437	4.78224e-05	0.239294	FALSE	0.0216112	0.00422993	0.00779307	0.142326	0.00736026	0.0370143	0.0033432	0.00342499
9f7720d3cc7e4078296706071455e451	0.00662139	4.817e-06	0.162207	FALSE	0.0090955	0.0106248	0.0013567	0.018302	0.00603147	0.00406612	0.00698684	0.00185645
9fec7bdd6bd88e710bd69b15692e54a0	0.00125896	0	0.706404	FALSE	0.00669811	0.000672273	0.000306272	0.0141105	0.00511038	0.000462259	0.00304921	0.00357444
a1642ee93cbc5a4d6b2816c0a116cf42	5.51889e-05	3.83069e-06	0.402087	FALSE	0.0077954	0.00591762	0.00187806	0.0372394	0.0101326	0.00128744	3.4662e-05	0.000545895
a18c0c17fce3d52dc60506e8730bc996	0.00163144	0.00081579	0.801734	FALSE	0.0100621	0.000331057	0.00599415	0.00970658	0.0221715	0.00163218	0.000791021	0.00153861
a2217cc8df6a4c209aee7f31a304c2b0	0.000979655	5.28007e-05	0.704541	FALSE	0.00548225	0.0160168	0.000235075	0.0312075	0.0061829	2.26712e-05	9.38183e-06	1.88302e-06
a248d70e41d75f4773ef7c94e831a21a	0.000720197	9.7543e-05	0.197443	FALSE	0.0246129	0.0664777	0.0030595	0.0379784	0.0194755	0.00790215	0.00110875	0.00338577
a333ee090a52b582e1a0e2dd776eb937	0.00695234	1.48571e-06	0.000975578	TRUE	0.00749582	0.00136463	0.00223875	0.0230173	0.00849406	8.22007e-05	0.00158483	0.000874002
a3738f297ddeee5f739572f65dcf5f58	0.000200842	0	0.232947	FALSE	0.00105155	0.000896961	0.000549279	0.01721	0.0172079	0.00428591	0.000121504	2.07254e-05
a55a010c9525ce2943a553dca1421b1c	0.000251217	8.35458e-05	0.276404	FALSE	0.00398827	0.00543367	0.00533906	0.0583264	0.00765269	0.014355	0.0101732	0.00454297
a59281c2e5b485694bad1587ee5e4e6a	0.00253928	0	0.839037	FALSE	0.0036463	0.00839492	0.00212347	0.008547	0.0046373	1.45302e-06	0.000102223	0.0269039
a5a4b4d58bdd795871acf39629c9e584	0.00247525	8.76658e-05	0.646957	FALSE	0.0167953	0.00588336	0.00150025	0.108365	0.0048889	0.0231685	0.00230694	0.0152184
a62fa6e25e8805dafe5b628529c90023	0.000277898	7.34032e-06	0.303307	FALSE	0.020359	0.00548416	9.3969e-06	0.0378486	0.00574078	0.00505496	0.00481249	0.00102547
a63f65ad0f7a1ffc9e5ea828e95cdd6b	0.000303994	0.000864002	0.216889	FALSE	0.0107945	0.0394466	0.00455405	0.0389896	0.0515005	0.000727199	0.00679139	1.38457e-05
a663a01aeb4dbb88bbe0a9840e8f64dc	8.8001e-06	0.000204745	0.513551	FALSE	0.00288861	0.0102792	0.00497703	0.0117158	0.0538514	0.000657427	0.0114903	0.000129781
a6d3beca765c1e2453b658614facf89f	0.00463928	6.68726e-06	0.0749157	FALSE	0.0036604	0.00237566	0.00147078	0.00420696	0.0132551	3.9654e-05	0.000929449	0.00934553
a72bc4bbcb65e31aac628de5b9a9b0af	0.00285245	6.24337e-05	0.852116	FALSE	0.00493837	0.000161406	0.00181413	0.0572027	0.0304537	0.0181753	0.00173739	0.00328045
a730ef0685ea600be854be1842a6b362	0.00231676	0.00135996	0.298247	FALSE	0.00262128	0.00290785	0.00507305	0.0138572	0.0413846	0.00132046	0.0017288	0.00248113
a78f5a615f91a760ffc238c7c4ce3056	0.0072925	0	0.141602	FALSE	0.00855668	0.00163675	0.000219306	0.000817571	0.00770748	5.38256e-07	0.00266247	0.00169552
a7e28b3f4879359a929a0da8c8557757	0.00106421	7.36491e-06	0.023347	TRUE	0.0114782	0.00614004	0.00891112	0.020515	0.0128913	0.00260755	0.00257259	0.00252712
a85414d00d7f63d6e200967b1ba7d397	0.0141985	0.000802677	0.060235	FALSE	0.0146104	0.00379427	6.54488e-05	0.0281466	0.00807318	0.00301888	0.000996837	0.0113031
a891fb44241e433fa8acf251ef4d328f	0.000469782	0.000116297	0.0862381	FALSE	0.0113202	0.0103263	0.00321973	0.126472	0.0274204	0.0373915	9.55393e-06	0.00537109
aa052f6ed7696840ff494c82879d3e1a	6.64635e-05	4.47606e-06	0.512423	FALSE	0.00532141	0.00538523	4.26568e-05	0.020756	0.00713045	0.00289936	0.00102504	0.000162821
aa15b96f1440d573b821009176a759cd	0.00254156	0	0.190745	FALSE	0.00830199	0.00227864	0.00170273	0.0477881	0.0159093	0.0288874	0.00115431	0.00281284
aa9c49ba481ae61591972fc4e6bfa3d4	0.000704798	5.23827e-06	0.216083	FALSE	0.00512655	0.0142289	0.00115021	0.0541338	0.00792184	0.00107273	0.00182207	0.000312689
aac0099991c8518a5268b1a19a84550b	0.00173488	0.0042698	0.493	FALSE	0.00586844	0.00621717	0.000175893	0.0131572	0.0265182	0.00461645	0.00645393	0.000223754
aae4c4ed528ae16ec417df816699cfdb	0.000239105	0.000326029	0.0458842	TRUE	0.00776613	0.0174131	5.06224e-05	0.0517789	0.0078943	0.000106137	1.71824e-05	0.000440794
ab149525cad479f6599c7923acc49691	0.00145915	0	0.636568	FALSE	0.00189876	0.00124314	7.10932e-05	0.00738473	0.0103116	0.00146995	0.00367307	0.00313583
ab1e4aeddde9eb4e80144c135051d941	0.000214905	3.45424e-06	0.970298	FALSE	0.00968659	0.000511663	0.0120436	0.0113869	0.0040181	0.00808264	0.000374974	8.34579e-06
ab4040fe8717efa3f115680ae82cd72a	0.00429797	0.00106122	0.336309	FALSE	0.00133324	0.00552908	0.00366687	0.0194217	0.0410793	0.00998093	0.00382001	0.0194231
ab9899b443255cd34e51705c7b8ea201	0.0045557	0.00165556	0.239535	FALSE	0.00772491	0.021722	0.0323513	0.0704938	0.043788	0.0465811	0.0118624	0.00303625
abee0e7fcc28204ca55bc2b16e140d5b	4.85949e-06	0	0.765636	FALSE	0.0112468	0.000819231	0.00146469	0.0148411	0.00528935	0.0054003	0.00540144	0.00217246
ac4274f46d9ec670be0cfb4126304a8d	0.000650253	0	0.592291	FALSE	0.00167199	0.00786192	6.10411e-06	0.00627144	0.00178752	2.64368e-05	0.00537648	0.00546645
ac603e12c4b975609374395b148a0a79	0.00400136	0	0.485792	FALSE	0.0104895	0.00564239	0.000850947	0.0426832	0.0290905	0.0154918	0.00217053	0.0048366
ad03570a6623c3fe543fb52f514b234f	0.0080244	1.61864e-05	0.0376923	TRUE	0.00602759	0.00153495	4.71649e-05	0.0142969	0.0124065	0.00480076	0.00287415	0.000593753
ad139328ba8ac39c2e5ccef543df2deb	0.000247368	0.00139136	0.920567	FALSE	0.00678166	0.000666449	8.92572e-05	0.00320555	0.0131755	0.00109996	0.00190943	0.00407454
ad71b192343facecd54843bccb0470da	0.00217744	7.42507e-06	0.235869	FALSE	0.0047337	0.00644197	0.00744778	0.0505495	0.0100846	0.0396192	0.00423934	0.00103738
adb33442e0d50f08eac8ecd41cafd4ab	0.00119887	0	0.437024	FALSE	0.00769386	0.00304894	0.000771955	0.00368277	0.00615594	0.00408281	0.000976483	0.00954167
ae718fc0d3c7bb18fbba060616d5e2cc	0.000443324	0	0.796991	FALSE	0.00275569	0.00455927	0.0018154	0.00955479	0.00489475	1.74864e-05	0.00270717	0.00064808
ae94aa5faaa29c5abe3821ae721ab961	0.000294715	0	0.946386	FALSE	0.00930195	0.00221	0.000601061	0.0592947	0.0119801	0.0423993	0.000863619	0.00622738
afe1dc97376cf249b67fa422dfa32477	0.000459411	6.42135e-05	0.600272	FALSE	0.00674078	0.0114291	0.000638072	0.0192985	0.00749032	0.00517938	0.000246948	0.00274066
aff3962bbd7607a2971161d9840ca409	0.0101757	6.15772e-05	0.0125878	TRUE	0.00323893	0.00559135	0.000148589	0.0240901	0.00905109	0.00614293	0.00940886	0.00978113
b044a86e33a67caceb0a9f59149747ac	0.00143712	6.40124e-05	0.224448	FALSE	0.00400927	0.0188778	0.0192415	0.0197815	0.0188204	0.00444628	0.00841328	3.01978e-05
b0e56c25ca193e27096e8fb4eb560eee	0.00168286	3.57381e-05	0.0266926	TRUE	0.00748432	0.00296799	0.000129665	0.0281302	0.0126414	0.00043247	0.000375323	0.000436973
b1162bcb5e03ffb9e3911aec18b6f761	0.00381099	5.31029e-06	0.849977	FALSE	0.00762822	0.00165729	0.00116367	0.0874546	0.0114904	0.0117311	0.000291134	0.00137003
b1479e74e93e243fc221f7c8b415f507	0.000167406	2.04292e-06	0.151759	FALSE	0.0210402	0.0110472	7.6884e-05	0.0766578	0.00998941	0.0178473	7.33706e-05	0.000621041
b15193fce14759d1c06728933e044af6	0.00217902	0.00770272	0.174135	FALSE	0.00543124	0.00136237	4.7404e-05	0.00630813	0.00751104	0.000937698	9.87938e-07	0.00794175
b18d893504d87bc4f5fa46ff3229b88a	0.00221025	0	0.330017	FALSE	0.00432012	0.00647927	0.0184154	0.0280985	0.0149567	0.000269205	0.00613766	0.000244573
b1d8e09561b600103cc3d8b388c02478	0.00128589	2.82433e-05	0.789944	FALSE	0.0082494	0.00650411	0.0001535	0.0346709	0.00623583	0.00306791	0.00169788	5.54492e-06
b1f0b65b560701f74c4f43db4234d6c9	0.000127021	7.35796e-06	0.899602	FALSE	0.00391425	0.00792501	0.000560389	0.0179223	0.0066016	0.0101995	0.000601871	0.00114588
b204a17b1a7f29074d81303d5ca68464	0.00645561	7.17009e-07	0.0239667	TRUE	0.00396698	0.00872051	0.00699867	0.00237031	0.0269451	0.0012706	0.0003081	0.000214413
b2062ae94fb00a931014b67b499295a8	0.018186	0	0.234862	FALSE	0.00240731	0.00874243	0.0022117	0.0158913	0.0230754	0.00237496	0.00136281	0.0100537
b354a1e7a29c4f05aace7e65edc75c7f	0.00229527	0	0.508494	FALSE	0.0108024	0.00405168	0.00130043	0.0195747	0.0144106	0.00603046	6.10972e-05	0.00174631
b452284fca181520c11d087351ff43df	0.00857609	1.92845e-05	0.207887	FALSE	0.00421079	0.00161805	0.00171491	0.0130184	0.00979243	1.26912e-05	0.000119521	0.0018738
b4cf81c7acfe279300da8fd8a8ee9ab2	0.000462088	0	0.760848	FALSE	0.0135419	0.00426279	0.00165286	0.00866819	0.0205654	0.000787754	0.00359516	0.01116
b4d07c2a22af0c99c73cf9722200d878	0.00149989	0.00113469	0.931409	FALSE	0.0112689	0.0218668	0.000750916	0.0481272	0.0182012	0.0134642	0.00233822	0.000153526
b4f28264f150902936030ef29ce2a10a	0.00247092	7.75313e-05	0.29235	FALSE	0.00157903	0.00698487	0.000318323	0.00818005	0.0110272	0.00651937	6.18433e-05	0.00130227
b566a93d1c03d8c54a5e167b00ae9cc5	1.10201e-06	0	0.247219	FALSE	0.00335165	0.0033055	0.00106876	0.012973	0.00526753	0.000481746	0.0028071	0.006159
b5a69fb7a66fdb2bf437bd286b439706	2.88872e-06	0	0.247478	FALSE	0.0167606	0.000348129	0.00109825	0.0148041	0.0133372	0.00223834	0.00246448	0.000406082
b621d4b3cca1ec89ceca12efca8a94fb	0.00438629	0.000682422	0.87438	FALSE	0.00907578	0.00246011	4.7117e-05	0.0114654	0.031662	0.00223571	0.00265748	0.00817299
b6508672e10c994ae004f8ed630be7ed	0.000813619	9.29001e-06	0.578593	FALSE	0.00946025	0.0256671	0.00332739	0.0719392	0.00894533	0.0255763	0.00472678	0.00157198
b6b86531ef8d5b24a2b1f0d0cbb40c76	0.00135624	9.45658e-06	0.330683	FALSE	0.0110562	0.0169143	0.00521952	0.0115191	0.0155438	0.00517651	1.24068e-05	0.0013478
b6ecd20f301035741915d6c32bda2410	8.65413e-06	0	0.341816	FALSE	0.00165626	0.0016347	0.0274269	0.0140016	0.00865116	0.00180285	0.00713107	0.00316689
b6ed1fda48450bc73938e1aad922a581	0.000277642	5.43645e-06	0.937766	FALSE	0.0141074	0.0121529	0.00011669	0.00666438	0.00403771	0.00598163	0.00126841	0.00555231
b726627e18f29e0da5289f81ca294f92	0.00150428	0.000281102	0.391177	FALSE	0.0197158	0.01663	0.00208077	0.0574759	0.0161399	0.00398279	0.00731852	0.01348
b76fb65897eec48dec94d23d66c0f8f0	8.29588e-07	0	0.743361	FALSE	0.00844241	0.0119391	5.59466e-07	0.0182352	0.00649142	0.00034732	6.53483e-05	0.0159465
b78ebf1bcece3137a70ebe7310d29bea	1.92744e-05	1.49487e-06	0.637986	FALSE	0.00456483	0.000787474	0.0144334	0.0135901	0.0174121	4.4649e-05	0.00513743	0.00342527
b7bd3c9381627856472384813fe3b213	0.00130573	4.17252e-06	0.973275	FALSE	0.010018	0.0107681	0.0123086	0.00617662	0.0079441	0.00120362	0.00026783	0.0110128
b7e5e417da183df1d5cb33a51a10991d	5.25894e-05	0	0.20147	FALSE	0.00428977	0.0003185	0.00193892	0.00159467	0.00777252	0.00532725	0.00179033	0.000558632
b892a377de283ef34540e60931454d35	4.64848e-05	0	0.431963	FALSE	0.00990556	0.00156338	0.00895158	0.0398873	0.00441643	0.00502913	0.00233483	0.00219106
b8f3e25d11280a9e2189700e107de07c	0.000560328	2.93818e-05	0.399526	FALSE	0.0154162	0.0129843	0.00223062	0.0405634	0.0143242	0.0251909	0.00335519	0.00110619
ba64f4fa502258a89d2b7468af3cbb28	0.00526683	2.22148e-06	0.322494	FALSE	0.00343622	0.000271375	0.00159586	0.0335842	0.0106194	0.0090128	0.0074859	0.000624832
bb518fecd8ffb68f2c76deb00d50f592	0.000609562	0	0.617467	FALSE	0.00902249	0.00400839	0.000834265	0.00648333	0.00787078	0.0041775	0.000386062	0.00238175
bbee9f3d2ff7eae779b70c7ac2c971e4	0.000496679	5.85629e-06	0.498301	FALSE	0.00873319	0.00609902	0.00157891	0.506887	0.124047	0.0584062	1.47863e-07	0.00140624
bc6a59a66d65219dc321649375b9be2e	7.16561e-05	9.04018e-08	0.278003	FALSE	0.00352513	0.00671593	0.00200878	0.0357596	0.00256825	0.00389648	0.000217737	0.00512661
bc7f6c40d5f8e134763db884ca78cb1d	0.000183184	0	0.735606	FALSE	0.00619412	0.00599892	2.56027e-05	0.0099969	0.0102515	0.000131163	0.00204199	3.59586e-05
bd5ef8f372e09bcf6ec35825be4f053c	0.000210183	0.00463449	0.862423	FALSE	0.0103639	0.00260783	0.0056306	0.007339	0.00978957	0.00306149	0.0128591	0.00435318
bd6cf3f5a66cefd7b96fb6cf75d23cd2	0.00123881	5.8304e-05	0.51476	FALSE	0.00627886	0.00141593	0.00602382	0.010826	0.0235076	0.00132842	1.89053e-05	0.000878095
bdb6ddef008a6d31c019642fb28d7c1d	0.00270486	4.63237e-06	0.00808709	TRUE	0.0232815	0.0105374	0.00622152	0.17414	0.00858467	0.0687601	5.06425e-05	3.50422e-05
be5cc85bd2ac16b6ae446fd24b1e2308	0.00374124	8.66728e-05	0.104953	FALSE	0.0119031	0.00276417	0.00257838	0.000318472	0.0179269	0.000932678	0.00294144	0.00424568
bea2245c01baedd6d4a6d6e4e857f9f6	0.00824301	0	0.685406	FALSE	0.0125656	0.00317616	0.0023555	0.0123527	0.00873667	0.000759058	5.06424e-05	9.37513e-08
bed671b4676144142cebd192b690f499	0.00562605	0.0107787	0.632705	FALSE	0.0118644	0.00498087	0.00102623	0.0878463	0.0266995	0.0245117	0.0108755	0.00856807
bee040b0942c767b368519c4706f8cdb	0.00688428	2.69159e-05	0.363379	FALSE	0.00355954	0.00411751	0.000161789	0.00129351	0.0133624	0.000390547	0.0161764	0.00296339
bf611493002f5918a68778bde2def567	0.00100984	0.00291878	0.320737	FALSE	0.0102012	0.00840206	0.000502625	0.0113923	0.00991615	0.000299584	0.00335003	0.00142472
bff072be6820bb768214374ffe47a137	0.000388837	0	0.263888	FALSE	0.00641292	0.00115422	0.000201426	0.00636631	0.0107138	0.00499463	0.000482871	0.00328386
c0044f57ec04cd70905d690c5b7bd147	0.00138806	0.00028708	0.919372	FALSE	0.00780386	0.00355637	5.8913e-05	0.0301176	0.0124966	0.000470593	0.00288085	0.00018707
c072b53a13bb032cf7ebd84b996bb18f	0.00633475	0	0.208905	FALSE	0.0215476	0.00346403	0.00419734	0.0166115	0.00450968	0.0114914	0.00568924	0.000693237
c0a8f5074b73b0648d1a21b1f3d8ffaf	0.00336271	0	0.685975	FALSE	0.00295734	0.000564034	0.000917139	0.0359885	0.00524218	0.00610707	0.00122831	0.00703114
c2214f5c48ce111caeeb8f928ca5b648	7.35046e-05	0	0.279358	FALSE	0.00379586	0.0118519	0.000491527	0.0424588	0.00240211	0.0114122	0.000316599	0.00554953
c24e0e391aa836b5eae25567c7eb89ee	0.000401252	0.0012677	0.230623	FALSE	0.00756282	0.039513	0.000530425	0.00515302	0.0433093	7.38053e-07	0.00423936	0.00377923
c26af4c22f01bb994a68df0c15a529a3	1.31918e-05	2.35347e-05	0.33525	FALSE	0.00230228	0.0190825	0.00235433	0.0374447	0.00784803	0.0164573	0.00859866	0.0118243
c2da7cc0247443dccd2e3d6a62f7be45	0.00271948	0.000106122	0.385974	FALSE	0.0173296	0.00422027	6.43384e-06	0.0802197	0.00754944	0.0100609	0.000153919	0.012413
c3337d877a02fb500fc37be8aa4fd234	0.00603045	3.41785e-05	0.912757	FALSE	0.0117518	0.00340857	0.000356002	0.1103	0.0212101	0.023558	0.000416216	0.000298562
c3f21101b8845fd1c974cb14578fb119	9.50929e-07	3.8942e-06	0.267656	FALSE	0.00812841	0.00455925	0.000551969	0.0725191	0.0172678	0.0197997	0.00103524	0.00224058
c48070f3061b086b60ff32f77e0002fa	0.00312067	0.00911635	0.360709	FALSE	0.00403567	0.0243096	1.03966e-05	0.00400505	0.0644653	0.000663741	0.00180846	2.81061e-05
c4f0710eb90cbedb839c238b591f4bb9	0.0013484	0	0.308287	FALSE	0.0108854	0.01423	0.00105619	0.0196301	0.00340275	0.000677048	0.000736701	0.00427706
c532c2c02cdb1cec71b6500c5d6c2edf	0.00169969	0	0.0779073	FALSE	0.00313467	0.00224734	0.000808539	0.0329311	0.00639564	0.000156884	0.000408124	0.00045534
c54ecd701d322d197b9000b235740969	0.000271178	2.95066e-05	0.59417	FALSE	0.008838	0.00275142	0.00207466	0.0168851	0.0283334	0.00513285	0.00224081	0.00228599
c5bbe83eefb639e05548b52ee3aae3c6	0.009495	4.21843e-05	0.664687	FALSE	0.0105504	0.0196018	0.00045803	0.148028	0.0117078	0.0142183	0.00112647	0.00773458
c5ec23b5e73a33133aa0fcf9acd58650	0.00909874	2.3343e-05	0.000604976	TRUE	0.0266028	0.0146169	0.004902	0.0819836	0.0119544	0.0109733	0.0091305	0.000185043
c5ed5baac8c4ff452a1e65a58e880bfa	0.000754114	0	0.298474	FALSE	0.00322297	0.00322272	0.00563202	0.00161049	0.00484078	0.000859983	0.00353958	0.000383212
c66ec67719e54d2cb0afc3154b3c23af	0.000620907	0.00202867	0.838435	FALSE	0.00948649	0.0137486	0.00184734	0.00972431	0.0183741	0.0013223	0.00495959	1.69634e-05
c67445ed68d61f49e41b7bdd1de019fb	0.000513506	0.000199454	0.615762	FALSE	0.00262818	0.00378917	0.00110598	0.000934983	0.0193809	0.000129964	0.00229307	4.0584e-05
c6b90711837508687841b1d5cbff2f65	0.00155608	8.34943e-06	0.029233	TRUE	0.0243875	0.00732902	0.0132629	0.132933	0.0171071	0.0356097	0.000718555	0.00287431
c6c3ab4e828fb40d6e05967b7aac9338	5.60895e-05	0.045368	0.097548	FALSE	0.0435958	0.0315508	0.000163446	0.0389352	0.0308616	0.00131365	0.0045281	0.00190524
c7710d6f144476667c42e65e2ec71053	0.00605816	0.000174164	0.187925	FALSE	0.00393219	0.0292437	0.00440528	0.0354795	0.020223	0.0138933	0.00400096	0.000453912
c7d28b7a0a9a95666a7a6df27bdd7472	0.00729246	2.28358e-05	0.120331	FALSE	0.00746201	0.00568201	0.00185796	0.00623182	0.0180459	0.00261104	0.00250134	0.00720613
c81d2bd60b0b2a355bc6e63534ecc66c	0.00269474	2.38726e-05	0.697619	FALSE	0.00951525	0.0181763	0.0080627	0.0376393	0.0140983	1.12192e-05	0.000159262	1.5602e-06
c84d13308b8608a006759b82fcb5e4ac	0.00031444	5.47785e-05	0.370129	FALSE	0.0149632	0.00674658	0.0137947	0.00155875	0.00708706	0.000685675	0.00154662	0.00144854
c9487a3260aac1c2c358a02bf68935bf	0.00234378	1.2925e-05	0.134674	FALSE	0.0015843	0.000432501	0.0135059	0.0213929	0.00768026	0.000704587	0.0214658	0.000156671
c97ea25ba069877eac769cb05968724c	0.00451841	9.9019e-05	0.0120327	TRUE	0.00366906	0.00865141	0.00838973	0.0125404	0.016825	1.4144e-05	0.00139227	6.10631e-05
ca72a089674006d2e9cade617df3d5d7	0.000173758	3.19711e-05	0.678365	FALSE	0.0203665	8.55008e-05	0.0128622	0.0548321	0.00338073	0.0130758	0.00255922	0.00252373
caea322863a57bb2b14c7317fa120dc4	0.00084978	0.000600111	0.965689	FALSE	0.00744034	0.00368114	1.2828e-05	0.0121788	0.0109408	0.00216298	0.000138141	0.00312931
cb3bfa7ac2b500c6a49d88ce9412dbea	0.00536287	2.12723e-07	0.269567	FALSE	0.00517176	0.00753263	1.78293e-05	0.00119149	0.00794151	0.00290177	0.0129705	0.00710592
cb7c9a82654d3ef267e1738cb0fe5569	0.00593318	0.000103946	0.235768	FALSE	0.00821804	0.00304339	0.000645763	0.0713826	0.015768	0.0121284	0.00451175	0.00530968
cb89e1b7ff82a658c8def6e75f5c14bc	0.0013189	3.89027e-05	0.350205	FALSE	0.0122374	0.0079312	0.00072117	0.129515	0.0189556	0.0273751	5.63325e-05	6.58256e-07
cd5b7f7211526a4109099a6fd4b01aab	0.000655544	7.97768e-07	0.353742	FALSE	0.00252497	0.00741191	2.06809e-06	0.0456503	0.00693969	0.00271334	0.00286428	0.00055374
cd604e575361dd5195144bf8e5007cb7	0.000894055	0	0.0198038	TRUE	0.00473982	0.00115259	0.000912326	0.0869249	0.00427122	0.015623	0.00631936	0.00419732
cd9401a6bce4a63af516d06d2a843f9d	5.24673e-05	0.000162187	0.300625	FALSE	0.0239781	0.00777748	0.00244316	0.0130999	0.00973455	0.00775823	0.000636769	0.00261156
cf0e29b1acfd7c9cc92b326cbfc88908	0.000874279	1.29353e-06	0.552548	FALSE	0.0122132	0.0012048	0.00014836	0.035625	0.00557768	0.00636641	3.01501e-05	0.00632559
cf4a3714646f3c97bb3489da222228b7	0.00286071	4.81527e-05	0.0950797	FALSE	0.0142457	0.0106573	0.00336896	0.0037513	0.0177197	0.00133233	0.00442801	0.0121031
d0833ce681acbdd482a03911d447756d	0.00862496	6.4488e-06	0.88232	FALSE	0.00491737	0.014762	0.000565202	0.256486	0.00473509	0.0649735	0.000556774	0.00117599
d084475ce17d67557615ecfb105797ab	0.00392798	0	0.799292	FALSE	0.00378075	0.00822794	0.000471815	0.0301831	0.00502126	0.00244253	0.00152906	0.00375005
d114fb4c335125128be28401522dd41a	0.011881	9.95748e-05	0.0329201	TRUE	0.0129734	0.0201049	0.00971324	0.0409016	0.011425	0.0112411	0.000337751	0.00254676
d1a75593a480570277f05ec729b865de	0.000127504	0	0.457796	FALSE	0.0040062	0.0038995	0.00102685	0.030637	0.0282366	0.0208958	0.00028647	0.000874366
d1b9cd324ba837bb9f2e780dc1116882	0.000849059	0	0.930779	FALSE	0.015442	0.013948	0.00144344	0.00979797	0.00727695	1.54654e-05	0.00248382	0.00497116
d1dfa014363e0f9510af2b404d268409	8.84623e-05	0	0.914737	FALSE	0.0132932	0.0100132	0.000128887	0.00347849	0.00958681	0.00609288	0.00706061	0.0158201
d20b46e3c9d79a8e49a48f112fc03d4f	0.000889759	1.0335e-05	0.417049	FALSE	0.0182979	0.00235877	0.000402548	0.00351764	0.00469857	0.00165551	0.00734432	0.00409305
d380b9ae91e3875a70ff329e4889cb72	0.00323174	0.00410957	0.107928	FALSE	0.0128754	0.00540357	0.0129803	0.027376	0.0315747	0.00831175	0.000620666	0.00170026
d4454a4ebd63a8e375dadd2632588f59	0.0021139	4.38367e-05	0.165021	FALSE	0.00429955	0.00201197	0.00596595	0.00655476	0.00918417	0.002247	0.000290375	0.00340225
d46e2205f0c6ecf67b51f83d111c509c	0.00229297	0.00341383	0.141744	FALSE	0.0137293	0.00438725	0.00862072	0.0375727	0.0473806	0.000587813	0.0272375	0.00110295
d49783e7800974b5f2bcce554e26072e	0.00298741	0.000142141	0.135975	FALSE	0.00607429	0.0209874	0.00359457	0.0199365	0.0488117	0.000255365	0.0013505	5.72064e-08
d515ae0a0b58aa13869a5966a80c98a9	0.000122105	3.7006e-05	0.604248	FALSE	0.00262359	0.000117694	0.000858782	0.0696586	0.00761467	0.0258974	0.00220484	9.05339e-05
d5278c84ceca328330b2b932c3e705bd	0.0060759	0	0.128449	FALSE	0.00399586	0.00066994	0.01389	0.0187493	0.00476648	0.000514796	0.00182298	0.00399356
d56fd4c21346f6d694c7e638f6bdcb70	0.000248162	8.67303e-05	0.36666	FALSE	0.0120772	4.4461e-05	4.49322e-05	0.0213041	0.00448793	0.00606068	0.0072663	0.0101439
d611e03044e800bf023cfc92bec2106a	0.00053605	2.01844e-05	0.493684	FALSE	0.0375416	0.00284097	0.00785641	0.00278846	0.00867877	0.00277754	0.00944195	0.00494968
d61d182d52a4a2670558d6160246ffdb	0.000275405	0	0.506761	FALSE	5.12126e-05	0.00671525	0.0010991	0.0124782	0.00285777	0.00449445	0.00890221	0.00240603
d622c6bc1d5e3a4f0403d7d208981372	0.000896698	0.00102493	0.296674	FALSE	0.00591424	0.010525	0.0001933	0.0277013	0.024284	0.00856225	1.62171e-05	0.0182096
d668488fa839c37c80ae10d320cf3665	0.000568102	0	0.378727	FALSE	0.00156276	0.00393234	4.58622e-06	0.0601936	0.00639564	0.0047259	0.000932844	4.33004e-05
d6a526b572996ed919a3e009473bc860	0.000966648	0	0.120662	FALSE	0.00251673	0.00866522	0.00654425	0.0366163	0.0224108	0.00646675	0.000262454	8.252e-05
d6aca1ce3a8896b5a4ac550a4108ddd9	0.00242474	0	0.627551	FALSE	0.0017933	0.00958691	3.54655e-06	0.0145721	0.0178349	0.00293717	0.00416395	0.000194927
d71feb1923fa288790187009e8efa6d3	1.07557e-05	0.00101633	0.0936674	FALSE	0.00466912	0.0150879	0.0125984	0.079958	0.00984129	0.00473864	0.00301594	0.00273577
d76d59ec71de0e3b22da0c9cd564d41a	7.80052e-05	0.0129053	0.325668	FALSE	0.0202244	0.0350077	0.000162645	0.0855238	0.0242879	0.0349209	0.00522402	8.93303e-05
d83f60183d81253a505beaeef3cd168f	0.00300612	0	0.0309876	TRUE	0.0081324	0.00179007	0.00721834	0.034097	0.0192969	0.0157042	0.00180124	0.0036514
d8a42db5c61062f2a7b11fcdf03a65d5	0.000235061	5.46196e-05	0.252506	FALSE	0.00871261	0.00670635	0.00364603	0.0350103	0.00300946	0.00173861	0.000873847	0.0086081
d8e7f9181e4d5a4a6453e9ca9996a43f	0.00798842	0.00326722	0.0712886	FALSE	0.00690978	0.00431765	0.0139038	0.00769313	0.0152656	0.00342713	0.000395375	0.000502216
d900eb33f6b4bc449aab64df16ae18b2	0.000337506	0.00527283	0.797548	FALSE	0.00335813	0.00552227	0.00210935	0.0298088	0.00554661	0.00944374	0.00287643	0.00291159
d969ff7a11c25dc9b04c6eb48a6ec8c3	0.000321056	5.35758e-05	0.295471	FALSE	0.0178866	0.00576721	0.00366387	0.0795628	0.0109947	0.0108629	3.33705e-05	5.72692e-05
d9eea834805833ac21a86fdabedd8556	0.000244254	0.00237843	0.751826	FALSE	0.00493739	0.00721937	0.00165725	0.0121743	0.0387384	0.00660862	3.86746e-06	0.00395351
da1d26d90a7443d34675778207d2c227	0.000548542	3.19628e-06	0.0292603	TRUE	0.0110781	0.00666092	0.00152988	0.0752375	0.00696583	0.0212951	1.80407e-05	0.00814581
da6a7cba87e0895b9cbe6037b9bd8b3b	0.000489389	2.01116e-06	0.50665	FALSE	0.000948719	0.00586223	0.00768779	0.0457348	0.0282035	0.0050475	0.00415779	0.00121765
da8644094f1d480f3b3a6a03a7027ab4	0.000572507	1.53591e-05	0.889875	FALSE	0.0100627	0.00243072	0.00300584	0.014899	0.00473799	0.000106543	1.47218e-05	0.00679693
db30710da37e69642cc4285ba7316773	0.00331348	0	0.574151	FALSE	0.000888105	0.00831323	0.000959572	0.0301455	0.00999708	0.00181526	0.00061222	0.0044981
db74b0f5f9e396a0c984f4a1a039b60c	0.00125586	0	0.676585	FALSE	0.000663421	0.00251735	0.000799376	0.0106462	0.00567263	0.000207488	0.000827302	0.0093235
db7f42d2a4ded289e177bb4c00edff61	0.0148144	0.000964487	0.208969	FALSE	0.000961079	0.0180634	0.0116335	0.0243823	0.0138109	0.00303185	0.00958095	7.77817e-05
db92b30aa17c8d7700a2155e11f3d311	0.000502382	4.8683e-07	0.458159	FALSE	0.00306275	0.00411257	0.000330927	0.0581414	0.0140805	0.0229763	0.00326939	0.0071673
dbcdaca3ee9e9fe75d8829e87b8551dc	0.000920544	0	0.820824	FALSE	0.00370952	0.000177695	0.000527676	0.0352835	0.0204428	0.00645107	0.00256859	0.000426319
dd46e2d5cd81a8add2304556257a92f7	0.00148437	0	0.955703	FALSE	0.00451637	0.00103564	0.00615387	0.0470764	0.00993535	0.00523563	0.00220419	0.00369687
dd80e0a50520c9481217ccdf670781a6	0.0004222	0.000145829	0.737779	FALSE	0.00230333	0.0104249	0.00201311	0.0096466	0.0187395	0.000545923	0.000582516	0.00122629
dd918c333e5c4fef9c92068fddda1c3e	0.000690349	0.000490659	0.248383	FALSE	0.00290936	0.000262541	0.00014836	0.00567364	0.0232887	0.00035346	0.00297393	0.000146814
de1e58dc4b4839c49dc701d8d7592a93	2.71778e-05	0	0.832662	FALSE	0.00748419	0.00226956	0.000306272	0.0214328	0.00639564	0.000507275	0.000264887	0.000436063
de641e423b4a00fd0c6ae6fa5d27e866	0.00289821	2.04732e-06	0.672896	FALSE	0.00982385	0.0082906	0.00238345	0.0223287	0.013941	0.000853205	9.41309e-05	3.34404e-06
de68af3f62b2b04e42f894e18839bb57	5.30949e-05	8.12946e-07	0.132242	FALSE	0.0033003	0.000561527	7.41861e-05	0.0170088	0.0136559	0.000287882	7.95051e-05	0.0100938
df14354ec277348c54d0c9dd49eb4da0	0.00220155	0.000810904	0.411195	FALSE	0.0179787	0.00568989	0.0024395	0.00146585	0.0143531	0.00293805	0.000185059	0.00397321
df16a09f3e448ddd3b1ec54066d3081d	0.00515315	0.000219497	0.091799	FALSE	0.00773031	0.00181678	0.00638109	0.00831637	0.0623168	9.65163e-05	1.08124e-05	0.00623881
df8456a1abbfb4c8a2c450b44378d4cb	5.62044e-05	0.000191357	0.6415	FALSE	0.0139597	0.0215628	3.14576e-05	0.0718948	0.00198852	0.00055158	0.000216546	6.19361e-05
dffd48b1005574979781e104156691c1	0.00466363	0	0.486435	FALSE	0.0031766	0.000658061	0.013954	0.0210235	0.0102973	4.25605e-06	7.90823e-05	0.000681252
e02967778c804350d971534895b0dfae	1.33073e-05	5.63879e-05	0.761758	FALSE	0.00946692	0.000591665	0.00437932	0.0285736	0.00376408	0.0147524	0.000164618	0.00207071
e039554b1f3ff16d39369c5b7a2d9605	0.0010396	0	0.716642	FALSE	0.00340797	0.0014533	8.79779e-05	0.0039148	0.0334587	0.00407663	0.00111338	0.00108547
e0cdaf99e96ca363991154bd1da46a59	0.00810121	0	0.389968	FALSE	0.00331822	0.00521716	0.00644574	0.0141104	0.0106884	0.0011779	0.000641334	0.00197608
e220e84c750738e230e8ecfe97decc4c	0.000723685	0.000575625	0.813885	FALSE	0.0116105	0.000620443	3.82507e-05	0.0460897	0.00800936	0.0131304	0.00784842	0.000427166
e2cfe099d4a73a03ac5f80d4f8369dbc	0.000961118	0.000491305	0.386926	FALSE	0.00813196	0.00643887	0.000646963	0.0163547	0.0283114	0.00016675	0.000256852	0.0158492
e335f74033bc634af43ee6baa84fa247	2.01713e-06	0.00494805	0.53585	FALSE	0.0171056	0.00317584	0.000174007	0.0333342	0.0150512	0.0164199	0.0306136	0.00584086
e35e7d4cf6b6c4837a7bf77ca88c05ca	0.000213032	0	0.323731	FALSE	0.0050049	0.00607997	0.000320939	0.0164503	0.00876812	5.40738e-06	0.00349194	0.00227366
e367dacc4cf58de7164775e5899d4ab2	0.00501954	5.25474e-05	0.47134	FALSE	0.00488645	0.00037854	0.00179696	0.0162129	0.00929866	0.000865873	0.0048142	0.00653483
e4ef1c7b616eb842c0ff7a327e83bd76	0.000174445	4.78742e-05	0.770195	FALSE	0.0252946	0.00789025	0.00017951	0.00852741	0.0102549	0.00168191	0.00213263	0.00651444
e4f195476bffa394e3048063f99360ea	0.00469526	0	0.0386608	TRUE	0.00526358	0.00593787	0.0069052	0.015601	0.0048272	0.00902536	0.000727015	0.0075942
e502ebea2a54a6f839d310d6d57e7d47	0.00361199	0	0.400636	FALSE	0.00479605	0.00169277	0.000532249	0.00702749	0.04287	0.000510428	0.00292857	0.000161123
e5bd5a5c7c1fe29892ebff584483a1c4	0.000159109	0	0.997922	FALSE	0.011596	0.00794828	0.000559146	0.0159477	0.00675927	0.00982734	0.00484734	0.000499601
e603a72ebbc7a4fcb5a657b52c3e8c50	0.000869866	0	0.79294	FALSE	0.00427791	0.00222937	1.91742e-05	0.0260108	0.00727695	0.002573	0.00905516	0.00270343
e657205bc51c1db7e6a38c33a084749d	0.0011362	2.6474e-05	0.869017	FALSE	0.0227618	0.000463924	0.00029595	0.00953933	0.00393457	0.00687797	0.00247062	0.00621291
e7cfd084265c4df4856ca07b1c9b24ee	0.00488368	2.47753e-05	0.104541	FALSE	0.00803469	0.00243385	0.00103333	0.0501387	0.0223934	0.0403739	0.000189969	0.0136302
e865f29a716e8d51f83931befa951240	0.00153532	0.00429033	0.41364	FALSE	0.0200939	0.00776242	0.0024753	0.00338434	0.0132206	4.328e-06	0.000145833	0.00309922
e93b313352019b8113e7fc66bf757917	0.00326876	0	0.0372876	TRUE	0.0130226	0.00695888	0.0119578	0.0548758	0.0160316	0.00875847	0.00339582	3.3262e-05
e9f900358bb9297e10b9fbb1321b1e6e	0.000125838	0.000329546	0.547991	FALSE	0.0257389	0.003422	0.0142287	0.0508864	0.0093406	0.0163737	0.0148685	0.000788746
ea00763b3eff28e6e109d14cb2cff8d5	0.00556287	5.03036e-06	0.548805	FALSE	0.00194719	0.000908698	0.000810429	0.0362975	0.0139744	0.00884565	9.66262e-05	0.00111683
ea52488235f530227f65a4c6e3b27aab	0.00231319	8.04547e-06	0.158595	FALSE	0.0114759	0.0315948	0.00979395	0.00385196	0.0111291	2.50236e-05	0.000103887	0.00490768
ea7823427b5854bc784da136aa27d777	0.00114081	0	0.873882	FALSE	0.00270147	0.00770896	0.00612602	0.00703269	0.0417289	0.00531533	0.000307445	0.00135002
eb2c67615eb41fa15a21c4d3a12528c6	0.000453707	0	0.751631	FALSE	0.0026752	0.00299114	0.000162967	0.0124075	0.0123896	0.000904447	0.000626332	0.0243038
eb51a6482b09f0c5962e362d2d23abb9	0.00358936	3.32447e-05	0.177232	FALSE	0.0186838	0.000718421	3.39264e-06	0.00213248	0.0149699	0.00142971	0.000244799	0.00336617
ec6732c2e0d4cf64b3d0350e7fe3defb	0.00107209	0.00140206	0.00416102	TRUE	0.00715505	0.0028287	0.0286337	0.0545321	0.0185121	0.00575007	0.00441071	0.000776081
ed8746a919274371bea412882a1c6bb5	0.000502305	0.000241127	0.625308	FALSE	0.00462131	0.00217531	0.00404884	0.0193005	0.0200691	0.0049046	2.17108e-05	0.000149839
edc9e5c16e40aff1eadce6597940f08f	7.59087e-05	0.000397401	0.308748	FALSE	0.014512	0.00953855	5.24e-05	0.0462783	0.0441666	0.0212935	0.00665018	0.000723477
edd418053a744b62aa296a5a85039b3a	0.00224835	0	0.915426	FALSE	0.0151898	0.0140564	0.0138626	0.0165052	0.00686428	7.38357e-05	6.91297e-05	0.0132631
edf42f357f8934fc004c334c5c7b5e6e	1.83195e-06	2.29299e-05	0.86073	FALSE	0.0095423	0.00259357	0.0119779	0.0237012	0.0160685	0.0130237	2.74591e-06	0.00148278
ee5b57a629da222ad236b5d4bc329d71	0.00197547	7.19866e-07	0.331818	FALSE	0.00216149	0.00418837	6.72989e-06	0.00632952	0.00391508	0.000619742	0.00392222	0.00308748
ee6f1ad3007b7380824da57876e6c8c3	0.000704908	0	0.194993	FALSE	0.00857723	0.00247401	0.000404765	0.0173999	0.0116597	0.00098961	0.0072976	0.00801428
ee72ee97db064e5d745356f479b9e576	0.00844315	0.00259055	0.159255	FALSE	0.00528507	0.00236473	4.11059e-05	0.0152393	0.015606	0.0070671	0.00908948	0.000440794
eebc27bcf8bcb13a692001530892f5d5	0.00215015	1.76451e-06	0.00393705	TRUE	0.00653805	0.0064784	0.000184264	0.0235971	0.00952173	0.000939947	0.00192562	0.00147621
ef1243f7818d1e35c1e968e8539173cf	0.00389365	2.49511e-06	0.076286	FALSE	0.0156037	0.0217978	0.000161369	0.01083	0.00669791	0.00201994	0.00223199	0.00160457
ef6a209f17415ca40777d4f3e0459647	7.48329e-05	2.81196e-05	0.472568	FALSE	0.00232539	0.00259497	0.00191653	0.0104813	0.00508316	0.00635641	0.00308078	0.0144841
efa231614a5eb97a385a5cae7b440348	0.0016992	0.000127262	0.279555	FALSE	0.0131385	0.000767199	0.00125288	0.00339393	0.0105038	0.000198964	0.00222619	0.00851553
efa934e07029e49f4b1959b33c677589	0.00282447	2.23935e-05	0.221016	FALSE	0.0122311	0.000358859	9.73755e-08	0.290052	0.0771501	0.0255325	0.00668381	0.000435881
f0015c3b64e80303ed3d858f0618bc43	0.000742907	0.000261767	0.7757	FALSE	0.0190203	0.00207271	0.00690244	0.0557991	0.0121786	0.000744811	0.0105211	0.000168412
f005c8c557afa9e8ed92a77753fc6770	0.000391537	6.96429e-08	0.835112	FALSE	0.00226296	0.0175808	0.000294364	0.0141421	0.00893706	0.00280052	0.000195804	0.000574396
f3384f1f36a908bd09b3c265bac26f8c	0.00239673	0	0.0550031	FALSE	0.0214124	0.00559709	0.00447101	0.00771762	0.00535714	3.75836e-06	0.00253451	3.52329e-06
f35b00aec9a541d1f96cbdc1c6ae68a0	0.000517461	3.12145e-06	0.302562	FALSE	0.00101038	0.000904087	0.000700766	0.000659044	0.00861682	4.73141e-05	0.0108559	9.02606e-06
f479c23321346918723839e33a3544f4	0.00702547	0.000683867	0.226164	FALSE	0.00205191	0.0128955	0.0128795	0.0108099	0.0272841	3.9098e-06	0.000503367	0.00712495
f4cc6e4932f507b33d1335d801f54563	7.29106e-05	0.00235204	0.334282	FALSE	0.00555505	0.00677449	0.00259505	0.0375556	0.019542	0.00819037	8.68416e-05	0.000458778
f50508546ae13143015f8c4cb976d0e4	0.00350086	0.000448248	0.0268941	TRUE	0.0194391	0.0121487	0.00490033	0.0455686	0.00994818	0.0100906	0.00269557	0.00134277
f55d22a8e61d493b7f4c5e3f09326add	0.000199873	2.74354e-06	0.093975	FALSE	0.0165471	0.0103463	0.00175419	0.0490624	0.00716373	2.76442e-06	0.00371086	0.00277338
f5f5e0da89730462abaf6301a9557193	0.00131461	0.0158575	0.491259	FALSE	0.0186047	0.015548	0.00488913	0.00751658	0.0125128	0.000450054	0.00299874	0.000559126
f663dd604f793f22ce20452b09494608	0.000790422	3.68462e-06	0.992189	FALSE	0.00067881	0.000618543	7.00507e-05	0.0207945	0.00963238	8.16241e-05	0.000115227	0.000271718
f73bc660ad02cf25a2e30bead37e34fd	0.00109242	0.000211296	0.521948	FALSE	0.0143905	0.00210621	0.00740652	0.0116823	0.00494958	0.000117833	0.0187102	0.000743148
f7870a4e6cccb8a029cf6f0091c106f5	4.59279e-05	0	0.323062	FALSE	0.0084596	0.0188787	0.000265362	0.00406655	0.0115206	2.684e-05	0.00482547	0.00399561
f801c7a8ac9c5fbba79b652ac9d82a13	0.00139838	4.15813e-06	0.0623912	FALSE	0.00397417	0.015037	0.0199803	0.0377713	0.0144208	5.00563e-07	0.00484379	0.000315392
f8d0d5caceea62f4be2477d29163f163	0.00248953	0	0.490088	FALSE	0.00143221	0.000395889	0.0125265	0.00247646	0.00706962	0.0021939	8.95675e-05	0.00160069
f8d1b6567bca78638227d413f6170e06	6.57288e-07	1.60063e-06	0.179278	FALSE	0.0139826	0.00463558	0.000203267	0.114703	0.00550116	0.0134185	5.24836e-05	0.00161183
f94b14e11dfe405e48976839ca380380	0.00080967	9.54298e-06	0.81605	FALSE	0.0214141	0.000390614	1.89988e-05	0.029018	0.0110285	0.0216459	1.20147e-06	0.00115332
f9612c98d79c37a803a973724113cef6	5.60325e-06	0	0.418317	FALSE	0.015889	0.0035766	0.000169145	0.0181112	0.0116936	0.00471609	0.00635331	0.000962326
f98dab4619ff896a9cee45a9b9ddc792	0.00492869	0.000173672	0.963343	FALSE	0.000485016	0.0163546	0.000189817	0.0788105	0.0130606	0.0234108	0.00526391	0.00889525
fb428d07d03e32be0b85eacbed10df0a	0.00260977	0.000380497	0.482791	FALSE	0.00752598	0.000841408	0.000213114	0.024253	0.0123793	2.66803e-05	0.00348159	0.000888369
fbd67349783ebeacc69814257b694d56	0.000592841	0.000190769	0.932147	FALSE	0.000128282	0.00499086	0.00541249	0.00345586	0.00996313	0.00020594	0.0023888	0.000126698
fc00ed40b15cd5fa384b672502a3adc3	0.000226828	0.00100444	0.494499	FALSE	0.00359978	0.0125218	0.00103979	0.00340411	0.0114381	0.0009971	0.0143607	1.57833e-05
fcffedae608fe4871be42936a1cb523a	0.00263985	0.00036011	0.0201269	TRUE	0.00232599	0.00819753	9.73313e-07	0.0427556	0.0161936	0.00397357	0.000203429	0.00321488
fd44d4cb468fd7dc9b3227867714ed87	0.00191749	0.00520285	0.679793	FALSE	0.00997784	0.00131373	2.39994e-06	0.00410775	0.012474	0.00412278	0.0024001	0.0112646
fd496fd32dc8c08ade2e8b6c9d8ee13d	0.000313914	0.0053462	0.458041	FALSE	0.00500139	0.0105817	0.0149483	0.0111833	0.0243684	0.00855127	0.000591209	0.000877073
fe1d758f268d0c3fe3c677aed90ffd1e	0.00250532	1.06894e-05	0.260176	FALSE	0.00791515	0.00813193	0.00940431	0.00221353	0.0101496	0.00074176	0.00128723	1.32513e-05
fec2da4ccc40b9ad85a020553063366b	0.0144653	8.14732e-07	0.00190262	TRUE	0.006996	0.00028283	0.00688323	0.0176296	0.0097487	0.00765474	0.000728799	0.000645882
fee421dd182111e1d718ac10decab1e9	0.000368828	0.00019179	0.578287	FALSE	0.0134606	0.0015847	0.00129371	0.00346185	0.0169307	0.000149525	0.00250278	0.00142801

[truncated: 10 more sheets: Fig. S2, Fig. S3, Fig. S7a, Fig. S7b, Fig. S8a, Fig. S8b, Fig. S11, Fig. S14a, Fig. S14b, Fig. S16]
